# Supplementary material for: Monitoring of ticks and their pathogens from companion animals obtained by the “tekenscanner” application in The Netherlands
Source: Parasitol Res. 2022 Apr 22;121(7):1887–93. doi: 10.1007/s00436-022-07518-3 (PMC9023694; doi:10.1007/s00436-022-07518-3)
Supplement: Supplementary file 1 — Supplementary file1 (XLS 234 KB) [file 436_2022_7518_MOESM1_ESM.xls]

## Sheet: supplemantary table S1
Table S1	All data of the ticks collected in 2019 and 2020
	Samples with the same barcode were received together. Postal codalin The Netherlands is given as 4 digits, in case the samples were from another country, the country is indicated.
	Presence of pathogens is indicated and scored as Borrelia, Babesia, Anaplasma, Ehrlichia spp or other pathogens.
Barcode	host	tick species	tick stage	# ticks	postal code, Netherlands	Date	pathogens	Borrelia	Babesia	Anaplasma	Ehrlichia	other pathogens
ZGJT9Q4V	dog	Dermacentor reticulatus	adult male	1	4691	2019-01-09	no
ZGJT9Q4V	dog	Dermacentor reticulatus	adult female	2	4691	2019-01-09	no
VTJK2GN7	cat	Ixodes ricinus	adult female	1	3722	2019-01-17	no
UQ6T7R6X	unknown	Dermacentor reticulatus	adult female	2	4308	2019-02-08	no
JZKN1Z6Q	dog	Ixodes ricinus	adult female	1	2111	2019-02-17	no
6E75V1RE	cat	Ixodes ricinus	adult female	1	3764	2019-02-24	yes					R.helvetica
5G6V26DA	cat	Ixodes ricinus	adult female	7	4882	2019-02-26	no
WQPMDJ2A	dog	Ixodes ricinus	adult male	1	2111	2019-03-05	yes					R.helvetica
Y2XRKNGF	dog	Ixodes ricinus	adult female	1	3749	2019-03-10	no
VD1NA4PX	dog	Ixodes ricinus	adult female	1	7609	2019-03-11	no
PP5CCR24	dog	Dermacentor reticulatus	adult female	2	1261	2019-03-13	yes					R. raoultii
J29NA1NR	cat	Ixodes ricinus	adult female	1	6971	2019-03-13	no
QHR4UWQG	cat	Ixodes ricinus	adult female	1	8391	2019-03-14	yes	B. afzelli
NBYYQ64A	dog	Ixodes ricinus	adult female	1	5482	2019-03-14	no
9UNAP1XX	unknown	Ixodes ricinus	adult female	1	3214	2019-03-17	no
SWATMN92	cat	Ixodes hexagonus	larva	10	2171	2019-03-18	no
C6YD6BU7	dog	Ixodes ricinus	adult female	2	4837	2019-03-21	no
A5UDP1JT	cat	Ixodes ricinus	adult female	1	1023	2019-03-22	no
KSG3X6C1	dog	Ixodes ricinus	adult female	1	7346	2019-03-24	no
VTES1RU6	cat	Ixodes ricinus	adult female	1	2983	2019-03-25	no
BZCQRM82	cat	Ixodes ricinus	adult female	1	4105	2019-03-26	no
4FUSBXGS	dog	Ixodes ricinus	adult female	2	4708	2019-03-26	yes		B. divergens
VTVH9JFB	dog	Ixodes ricinus	adult female	1	3735	2019-03-26	no
1ASFNQ7F	dog	Ixodes ricinus	adult female	1	1213	2019-03-27	no
VSXXE5DU	dog	Ixodes ricinus	adult female	1	2728	2019-03-28	no
N94PCNND	cat	Ixodes ricinus	adult female	1	2851	2019-03-29	no
EHCEJBFA	cat	Ixodes ricinus	adult female	1	6971	2019-03-29	no
BXGQCEWY	dog	Ixodes ricinus	adult male	1	3832	2019-03-29	no
BXGQCEWY	dog	Ixodes ricinus	adult female	2	3832	2019-03-29	no
VTRRMHXY	cat	Ixodes ricinus	adult female	2	8316	2019-03-29	no
PE5STHVY	cat	Ixodes ricinus	adult female	1	9636	2019-03-30	no
RY31Z812	cat	Ixodes ricinus	adult male	1	4675	2019-03-31	yes					R.helvetica
RY31Z812	cat	Ixodes ricinus	adult female	2	4675	2019-03-31	no
W7GZB3NY	dog	Ixodes ricinus	adult female	1	3342	2019-03-31	no
BYQEC1XR	dog	Ixodes ricinus	adult female	1	2121	2019-03-31	yes					R.helvetica
6S7P1TBG	cat	Ixodes ricinus	adult female	1	2959	2019-04-01	no
G4773YZQ	cat	Ixodes ricinus	adult female	1	2360 Oud-Turnhout, Belgium	2019-04-01	no
V6DXYRK1	dog	Ixodes ricinus	adult female	1	3132	2019-04-01	no
VTMJPG9P	dog	Ixodes ricinus	adult female	1	3297	2019-04-02	yes					R.helvetica
VTMJPG9P	dog	Dermacentor reticulatus	adult female	1	3297	2019-04-02	no
VT5E5VWQ	cat	Ixodes ricinus	adult female	2	2986	2019-04-02	no
D15GSSXN	dog	Ixodes ricinus	adult female	1	1688	2019-04-02	no
9V11D37K	dog	Ixodes ricinus	adult female	1	4207	2019-04-02	no
W5HQT74D	cat	Ixodes ricinus	adult female	2	4844	2019-04-03	no
VTSFYSQ4	dog	Ixodes ricinus	adult female	1	3079	2019-04-03	no
VTT6K5D7	dog	Ixodes ricinus	adult male	1	3749	2019-04-03	yes					R.helvetica
VTT6K5D7	dog	Ixodes ricinus	adult male	2	3749	2019-04-03	no
VTT6K5D7	dog	Ixodes ricinus	adult female	14	3749	2019-04-03	no
VTT6K5D7	dog	Ixodes ricinus	adult female	1	3749	2019-04-03	yes	B.burgdoferi s.l., B.burgdorferi s.s., B.garinii				R.helvetica
VTT6K5D7	dog	Ixodes ricinus	adult female	1	3749	2019-04-03	yes					R.helvetica
VTT6K5D7	dog	Ixodes ricinus	adult female	1	3749	2019-04-03	yes					Neoehrlichia mikurensis
VTT6K5D7	dog	Ixodes ricinus	adult female	1	3749	2019-04-03	yes					Neoehrlichia mikurensis
VTT6K5D7	dog	Ixodes ricinus	adult female	1	3749	2019-04-03	yes		B. divergens
VTUJ17N7	dog	Ixodes ricinus	adult male	1	3723	2019-04-03	no
371SPBGT	cat	Ixodes ricinus	adult female	1	9983	2019-04-03	no
2CZJVNWV	dog	Ixodes ricinus	adult female	1	2051	2019-04-03	no
8NKBEHN2	dog	Dermacentor reticulatus	adult female	2	3274	2019-04-03	no
CVGWTAZM	dog	Ixodes ricinus	adult female	1	2811	2019-04-04	yes			A. phagocytophilum
8R3NSA5J	dog	Ixodes ricinus	adult female	1	1969	2019-04-04	yes					R.helvetica
TU6X2HQ5	cat	Ixodes ricinus	adult male	1	4453	2019-04-04	no
TU6X2HQ5	cat	Ixodes ricinus	adult male	1	4453	2019-04-04	yes	B. afzelli
TU6X2HQ5	cat	Ixodes ricinus	adult male	1	4453	2019-04-04	yes					R.helvetica
TU6X2HQ5	cat	Ixodes ricinus	adult female	1	4453	2019-04-04	yes	B. valaisiana, spielmani
4WRMXFYV	dog	Ixodes ricinus	adult female	1	6063	2019-04-04	no
VTDZFS6F	dog	Ixodes ricinus	adult female	2	8315	2019-04-05	no
BAG3JXYC	cat	Ixodes ricinus	adult female	1	6813	2019-04-05	no
HDQ5KCR7	dog	Ixodes ricinus	adult female	1	6627	2019-04-06	no
HDQ5KCR7	dog	Ixodes ricinus	adult female	1	6627	2019-04-06	no
UQBBGQWV	dog	Ixodes ricinus	adult female	1	2583	2019-04-06	no
UQBBGQWV	dog	Ixodes ricinus	adult female	1	2583	2019-04-06	yes					R.helvetica
M64PP88Q	dog	Ixodes ricinus	adult female	1	2631	2019-04-08	no
8FHG36KB	cat	Ixodes ricinus	adult female	1	5851	2019-04-08	yes					R.helvetica
VT61K2M7	cat	Ixodes ricinus	adult female	1	2981	2019-04-08	no
VTF4C4KT	cat	Ixodes ricinus	adult female	1	2983	2019-04-08	yes					R.helvetica
3JQAYBVA	dog	Ixodes ricinus	adult male	1	3832	2019-04-09	yes	B. afzelli
3JQAYBVA	dog	Ixodes ricinus	adult male	3	3832	2019-04-09	no
3JQAYBVA	dog	Ixodes ricinus	adult female	1	3832	2019-04-09	yes	B. garinii
3JQAYBVA	dog	Ixodes ricinus	adult female	1	3832	2019-04-09	yes					Neoehrlichia mikurensis
3JQAYBVA	dog	Ixodes ricinus	adult female	1	3832	2019-04-09	no
7QPKPNZM	cat	Ixodes ricinus	adult female	1	3084	2019-04-09	no
VTY3P8YT	dog	Ixodes ricinus	adult male	1	3735	2019-04-09	no
VTY3P8YT	dog	Ixodes ricinus	adult male	1	3735	2019-04-09	yes	B. garinii
C176WK1G	dog	Ixodes ricinus	adult female	1	6591	2019-04-09	no
F55PJUH6	dog	Ixodes ricinus	adult female	2	9335	2019-04-10	no
F55PJUH6	dog	Dermacentor reticulatus	adult female	1	9335	2019-04-10	no
VT5G3WDF	dog	Ixodes ricinus	adult female	1	3925	2019-04-10	no
ZP1652UB	cat	Ixodes ricinus	adult female	1	2061	2019-04-10	yes					R.helvetica
7EH8SRVY	dog	Ixodes ricinus	adult female	1	2522	2019-04-10	yes					R.helvetica
VTUG5ZZ2	dog	Ixodes ricinus	adult female	1	5154	2019-04-10	no
ZGUU8DWF	dog	Ixodes ricinus	adult female	1	6135	2019-04-12	yes					R.helvetica
VT6VTGM4	dog	Ixodes ricinus	adult female	1	3342	2019-04-12	no
VT6VTGM4	dog	Ixodes ricinus	adult female	1	3342	2019-04-12	yes					R.helvetica
F7A7CVDA	dog	Ixodes ricinus	adult female	1	3705	2019-04-12	no
1M9G3U5D	dog	Ixodes ricinus	adult female	1	5667	2019-04-12	yes		B. divergens
VTDTXGM8	cat	Ixodes ricinus	adult female	1	8315	2019-04-12	no
MESKJCSQ	dog	Ixodes ricinus	adult female	1	6412	2019-04-12	yes					R.helvetica
VTZA2D8Q	cat	Ixodes ricinus	adult female	1	3816	2019-04-12	no
ASNCCSC3	cat	Ixodes ricinus	adult female	1	6813	2019-04-12	no
3QTAUD76	cat	Ixodes ricinus	adult male	9	7341	2019-04-13	no
3QTAUD76	cat	Ixodes ricinus	adult female	3	7341	2019-04-13	no
JPFTSX8S	dog	Ixodes ricinus	nymph	1	2161	2019-04-13	no
ZBGM787Z	dog	Ixodes ricinus	adult female	1	3781	2019-04-14	no
NQZ6UX24	dog	Ixodes ricinus	adult female	1	6414	2019-04-14	no
WV8PH9A8	dog	Ixodes ricinus	adult female	1	5964	2019-04-14	no
VTX4WQRZ	cat	Ixodes ricinus	adult female	1	3333	2019-04-15	no
VTW97RZW	dog	Ixodes hexagonus	adult female	1	3816	2019-04-15	no
WMQF8GA9	unknown	Ixodes ricinus	adult female	1	unknown	2019-04-15	no
ENT1YTRJ	dog	Ixodes ricinus	adult female	1	2684 s	2019-04-15	yes	B. valaisiana
VTHWF13T	cat	Ixodes ricinus	adult male	1	3723	2019-04-15	no
CQYMPYJP	dog	Ixodes ricinus	adult female	1	4921	2019-04-15	no
VTU7AGDM	dog	Ixodes ricinus	adult female	1	3722	2019-04-15	no
6UKB17VN	dog	Ixodes ricinus	adult female	1	5036	2019-04-15	no
RAEF71UF	dog	Ixodes ricinus	adult female	1	4007	2019-04-16	no
VTE4M68K	cat	Ixodes ricinus	adult male	1	3731	2019-04-18	no
VTE4M68K	cat	Ixodes ricinus	adult female	1	3731	2019-04-18	no
RJGC3RWA	cat	Ixodes ricinus	adult female	1	5575	2019-04-18	no
1YRVVFN9	cat	Ixodes ricinus	adult female	1	6041	2019-04-18	no
SRVZJKNC	cat	Ixodes ricinus	adult male	1	9636	2019-04-18	no
SRVZJKNC	cat	Ixodes ricinus	adult female	2	9636	2019-04-18	no
VTMVE7AV	dog	Ixodes ricinus	adult female	1	2987	2019-04-18	no
EF51U2AA	dog	Ixodes ricinus	adult male	1	9633	2019-04-18	no
NKA8SN78	dog	Ixodes ricinus	adult female	1	6515	2019-04-18	no
4TYC3AF7	dog	Ixodes ricinus	adult female	1	1024	2019-04-19	yes	B. afzelli
GAX22Y23	dog	Ixodes ricinus	adult female	1	4101	2019-04-19	no
75WWVSB8	dog	Ixodes ricinus	adult female	1	5851	2019-04-19	yes					Neoehrlichia mikurensis
2B6HQ3GH	cat	Ixodes ricinus	adult female	1	4706	2019-04-20	yes	B. afzelli
TZ5KNXDK	dog	Ixodes ricinus	adult male	1	4695	2019-04-20	no
T16DG8B8	dog	Ixodes ricinus	adult female	2	1272	2019-04-20	no
A7GQZQYA	dog	Ixodes ricinus	adult female	1	4873	2019-04-20	yes					R.helvetica
KADGTEKA	cat	Ixodes ricinus	adult female	1	9463	2019-04-20	no
5FMH4QTN	cat	Ixodes ricinus	adult female	1	9463	2019-04-20	no
5FMH4QTN	cat	Ixodes ricinus	adult female	1	9463	2019-04-20	yes		B. divergens
PS3D7SEG	dog	Ixodes ricinus	adult female	2	5421	2019-04-21	no
PUH2ATDQ	dog	Ixodes ricinus	adult male	1	9264	2019-04-21	no
PUH2ATDQ	dog	Ixodes ricinus	adult male	1	9264	2019-04-21	yes					Neoehrlichia mikurensis
PUH2ATDQ	dog	Ixodes ricinus	adult female	1	9264	2019-04-21	no
PUH2ATDQ	dog	Ixodes ricinus	adult female	1	9264	2019-04-21	yes		catch all only
A7U7PYE6	dog	Ixodes ricinus	adult male	4	6999	2019-04-21	no
A7U7PYE6	dog	Ixodes ricinus	adult male	1	6999	2019-04-21	yes					Neoehrlichia mikurensis
A7U7PYE6	dog	Ixodes ricinus	adult male	1	6999	2019-04-21	yes					R.helvetica
A7U7PYE6	dog	Ixodes ricinus	adult female	7	6999	2019-04-21	no
A7U7PYE6	dog	Ixodes ricinus	adult female	1	6999	2019-04-21	yes					R.helvetica
A7U7PYE6	dog	Ixodes ricinus	adult female	1	6999	2019-04-21	yes	B. burgdorferi s.s., B. garinii
A7U7PYE6	dog	Ixodes ricinus	adult female	1	6999	2019-04-21	yes					Neoehrlichia mikurensis
A7U7PYE6	dog	Ixodes ricinus	adult female	1	6999	2019-04-21	yes					Neoehrlichia mikurensis
A7U7PYE6	dog	Ixodes ricinus	adult female	1	6999	2019-04-21	yes					R.helvetica
6T6KH6UE	cat	Ixodes ricinus	adult female	2	5667	2019-04-22	no
FRWVD1RA	dog	Ixodes ricinus	adult female	1	9636	2019-04-23	no
JMKSH5WS	dog	Ixodes ricinus	adult female	1	4571	2019-04-23	no
5RS5PNH4	dog	Ixodes ricinus	adult female	1	5741	2019-04-23	no
VTXWUUCJ	cat	Ixodes ricinus	adult female	1	2986	2019-04-23	no
SNMEVH32	dog	Ixodes ricinus	adult female	1	2404	2019-04-23	yes					Neoehrlichia mikurensis
YPM2E22P	dog	Ixodes ricinus	adult female	1	5245	2019-04-23	no
DC5M7S43	cat	Ixodes ricinus	adult female	1	4761	2019-04-23	no
VTEM5MBX	dog	Ixodes ricinus	adult female	1	3334	2019-04-23	no
8KXMY5FE	cat	Ixodes ricinus	adult female	1	3833	2019-04-23	no
GSK3ZDUP	cat	Ixodes ricinus	adult female	4	6674	2019-04-23	no
S5EXX7A2	dog	Ixodes ricinus	adult male	1	2982	2019-04-24	no
S5EXX7A2	dog	Ixodes ricinus	adult male	1	2982	2019-04-24	yes	B. bisetti, B. spielmanii				Neoehrlichia mikurensis
S5EXX7A2	dog	Ixodes ricinus	adult female	3	2982	2019-04-24	no
S5EXX7A2	dog	Ixodes ricinus	adult female	1	2982	2019-04-24	yes	B. biset, B. spielmanii,
96C7N71M	cat	Ixodes ricinus	adult female	1	2612	2019-04-24	yes					R.helvetica
MKHBP3Q6	dog	Ixodes ricinus	adult female	3	9419	2019-04-24	no
MKHBP3Q6	dog	Ixodes ricinus	adult female	1	9419	2019-04-24	yes					R.helvetica
YUTKRTBR	dog	Ixodes ricinus	adult female	1	9722	2019-04-24	no
QEP2CDCJ	dog	Ixodes ricinus	adult female	1	4907	2019-04-24	no
RN74FM14	unknown	Ixodes ricinus	adult female	1	5641	2019-04-25	no
VT4WV43Y	dog	Ixodes ricinus	adult female	1	9409	2019-04-26	no
6JEN3G3G	dog	Ixodes ricinus	adult female	1	6523	2019-04-26	no
NG9QKBY2	dog	Ixodes ricinus	adult female	1	2402	2019-04-26	no
SGPQ2W31	dog	Ixodes ricinus	adult female	1	5221	2019-04-27	no
5KFD4N1T	dog	Ixodes ricinus	adult female	1	2907	2019-04-28	yes					R.helvetica
F42EVNKQ	dog	Ixodes ricinus	adult female	1	6265	2019-04-29	no
YRUS3J9M	dog	Ixodes ricinus	adult female	1	4941	2019-04-29	yes					Neoehrlichia mikurensis
YRUS3J9M	dog	Ixodes ricinus	adult female	2	4941	2019-04-29	no
VTF8TT5R	dog	Ixodes ricinus	adult female	1	4264	2019-04-29	no
ATCQ24NJ	cat	Ixodes ricinus	adult female	1	9521	2019-04-29	no
KCE6QRMD	dog	Ixodes ricinus	adult male	1	5993	2019-04-30	yes					R.helvetica
66VZEUAE	dog	Ixodes ricinus	adult male	1	9541	2019-04-30	yes	B. garinii		A. phagocytophilum
66VZEUAE	dog	Ixodes ricinus	adult female	2	9541	2019-04-30	yes					Neoehrlichia mikurensis
66VZEUAE	dog	Ixodes ricinus	adult female	1	9541	2019-04-30	yes					R.helvetica
66VZEUAE	dog	Ixodes ricinus	adult female	9	9541	2019-04-30	no
VT3GB7DC	dog	Ixodes ricinus	adult female	1	9403	2019-04-30	no
VTT1ZCJ3	cat	Ixodes ricinus	adult female	2	3816	2019-04-30	no
VTT1ZCJ3	cat	Ixodes ricinus	adult female	2	3816	2019-04-30	yes					R.helvetica
CCV577D6	dog	Ixodes ricinus	adult female	1	5993	2019-04-30	yes					Neoehrlichia mikurensis
XWYSC9TP	dog	Ixodes ricinus	adult female	1	6281	2019-04-30	no
BYKSDWV9	dog	Ixodes ricinus	adult male	3	4214	2019-04-30	no
BYKSDWV9	dog	Ixodes ricinus	adult female	13	4214	2019-04-30	no
BYKSDWV9	dog	Ixodes ricinus	adult female	1	4214	2019-04-30	yes					Neoehrlichia mikurensis
SEZXZZ32	dog	Ixodes ricinus	adult female	2	1271	2019-05-01	yes					R.helvetica
3NXZK1W7	dog	Ixodes ricinus	adult female	1	6223	2019-05-01	no
3NXZK1W7	dog	Ixodes hexagonus	nymph	4	6223	2019-05-01	no
MJQQH74K	dog	Ixodes ricinus	adult female	1	6414	2019-05-01	no
VD2Z1NZH	dog	Ixodes ricinus	adult female	1	2111	2019-05-01	yes					R.helvetica
VTMQDF1E	dog	Ixodes ricinus	adult female	1	6412	2019-05-01	no
TP5HDX96	dog	Ixodes ricinus	adult female	1	5104	2019-05-01	no
AXVKNGHY	cat	Ixodes ricinus	adult female	1	3084	2019-05-01	no
PP2WNWN7	cat	Ixodes ricinus	adult female	1	6511	2019-05-01	no
846BR68S	cat	Ixodes ricinus	adult female	1	4561	2019-05-01	no
TT351AUG	dog	Ixodes ricinus	adult female	1	4911	2019-05-02	no
VT4U1QPU	dog	Ixodes ricinus	adult female	1	3817	2019-05-02	no
VTDUTWCP	dog	Ixodes ricinus	adult female	3	3816	2019-05-02	no
VTDUTWCP	dog	Ixodes ricinus	adult female	1	3816	2019-05-02	yes					R.helvetica
1KM65KV3	cat	Ixodes ricinus	adult female	1	7881	2019-05-02	no
DR5VN3C5	cat	Ixodes ricinus	adult female	1	6441	2019-05-02	no
VTC6VD4Y	dog	Ixodes ricinus	adult female	1	2983	2019-05-02	yes					R.helvetica
VTFMQ5PY	cat	Ixodes ricinus	adult female	3	2987	2019-05-02	no
M51B5KHU	dog	Ixodes ricinus	adult female	1	8607	2019-05-02	yes	B. valaisiana
M51B5KHU	dog	Ixodes ricinus	adult female	1	8607	2019-05-02	no
M51B5KHU	dog	Ixodes ricinus	adult female	1	8607	2019-05-02	yes	B. garinii, B. valaisiana
VTX1C174	dog	Dermacentor reticulatus	adult female	1	3343	2019-05-02	no
VT52NWF2	cat	Ixodes ricinus	adult female	1	3342	2019-05-02	no
VTEJKY5P	dog	Ixodes ricinus	adult female	1	2983	2019-05-02	no
PPN2CRZG	dog	Ixodes ricinus	adult female	1	6916	2019-05-02	no
8F3TDHD5	dog	Ixodes ricinus	adult female	1	1251	2019-05-02	no
TR1P1MF5	dog	Ixodes ricinus	adult female	6	1411	2019-05-02	no
TR1P1MF5	dog	Ixodes ricinus	adult female	1	1411	2019-05-02	yes					R.helvetica
TR1P1MF5	dog	Ixodes ricinus	adult female	1	1411	2019-05-02	yes	B. valaisiana, B. garinii
VTB7JWBC	cat	Ixodes ricinus	adult female	1	4283	2019-05-03	no
2BRE4T9F	dog	Ixodes ricinus	adult female	1	9663	2019-05-03	no
N1GHAR28	dog	Ixodes ricinus	adult female	1	unknown	2019-05-03	yes					R.helvetica
WVS14VVM	cat	Ixodes ricinus	adult female	1	9824	2019-05-03	yes					R.helvetica
VTKHPZC3	cat	Ixodes ricinus	adult male	1	2532	2019-05-03	yes					R.helvetica
VTKHPZC3	cat	Ixodes ricinus	adult female	2	2532	2019-05-03	no
VTKHPZC3	cat	Ixodes ricinus	adult female	4	2532	2019-05-03	yes					R.helvetica
8CU2VU77	dog	Ixodes ricinus	adult female	1	2564	2019-05-03	yes					R.helvetica
JEEKV7JG	dog	Ixodes ricinus	adult female	1	5913	2019-05-03	no
VTP1USSR	dog	Ixodes ricinus	adult female	2	7142	2019-05-04	no
VTKNGY8P	dog	Ixodes ricinus	adult female	1	5575	2019-05-04	no
VTKNGY8P	dog	Ixodes ricinus	adult female	1	5575	2019-05-04	yes					Neoehrlichia mikurensis
T17MMTYN	dog	Ixodes ricinus	adult female	2	5481	2019-05-04	no
4PERK25H	dog	Ixodes ricinus	adult male	2	4131	2019-05-05	no
4PERK25H	dog	Ixodes ricinus	adult female	1	4131	2019-05-05	no
4PAQ78MG	cat	Ixodes ricinus	adult female	1	4855	2019-05-05	no
CSSYQ267	cat	Ixodes ricinus	adult female	1	9521	2019-05-05	no
S4J4M7GE	dog	Ixodes ricinus	adult female	2	2906	2019-05-05	no
H3WU13ZB	cat	Ixodes ricinus	adult female	1	2566	2019-05-06	yes					R.helvetica
EKXH2SFX	dog	Ixodes ricinus	adult female	4	4661	2019-05-06	no
EKXH2SFX	dog	Ixodes ricinus	adult female	1	4661	2019-05-06	yes					R.helvetica
MURDHR8Q	cat	Ixodes ricinus	adult female	1	2914	2019-05-06	yes					Neoehrlichia mikurensis
Y32QJ8CW	dog	Ixodes ricinus	adult female	1	1261	2019-05-06	no
STZZ9XE8	dog	Ixodes ricinus	adult female	1	6444	2019-05-06	no
EEGB1HFD	dog	Ixodes hexagonus	adult female	1	1272	2019-05-07	no
44HHFP35	dog	Ixodes ricinus	adult female	2	6065	2019-05-07	no
61Z6P45U	dog	Ixodes ricinus	adult female	1	3284	2019-05-07	no
VBN2QEWW	dog	Ixodes ricinus	adult female	1	6065	2019-05-07	no
Z6BGJDGF	dog	Ixodes ricinus	adult female	1	49170	2019-05-07	no
VTD4RNRS	dog	Ixodes ricinus	adult female	1	9401	2019-05-07	yes	B. afzelli
8PPHDGNY	dog	Ixodes ricinus	adult female	1	2715	2019-05-08	no
H1QX6BHV	dog	Ixodes ricinus	adult female	1	2374	2019-05-08	no
VTR2Z4S3	dog	Ixodes ricinus	adult male	1	6432	2019-05-08	no
VTX5UFNA	dog	Ixodes ricinus	adult female	1	6413	2019-05-08	no
7K3GQ9NJ	dog	Dermacentor reticulatus	adult female	1	1273	2019-05-08	no
6PTVKKJJ	dog	Ixodes ricinus	adult female	2	1274	2019-05-08	no
W71T89C6	dog	Ixodes ricinus	adult male	1	6021	2019-05-09	yes	B. afzelli
W71T89C6	dog	Ixodes ricinus	adult male	1	6021	2019-05-09	no
VTXXN4KM	cat	Ixodes ricinus	adult female	1	3816	2019-05-09	no
K6CZ6R82	dog	Ixodes ricinus	adult female	1	2586	2019-05-09	yes					R.helvetica, Neoehrlichia mikurensis
VTH1Q5RG	cat	Ixodes ricinus	adult female	1	2987	2019-05-09	yes	B. afzelli
J7JD31GQ	dog	Ixodes ricinus	adult female	2	8171	2019-05-09	no
6W63B4U5	dog	Ixodes ricinus	adult female	1	unknown	2019-05-10	no
K7ACUQT3	cat	Ixodes ricinus	adult female	1	5146	2019-05-10	yes					R.helvetica, Neoehrlichia mikurensis
M37ETEUF	dog	Ixodes hexagonus	nymph	1	4849	2019-05-10	no
CR39SMGN	dog	Ixodes ricinus	adult female	1	2353	2019-05-11	yes					R.helvetica
CR39SMGN	dog	Ixodes ricinus	adult female	1	2353	2019-05-11	no
7DF8714H	cat	Ixodes ricinus	adult female	1	8391	2019-05-11	yes					R.helvetica
7DF8714H	cat	Ixodes ricinus	adult female	1	8391	2019-05-11	no
X4MFJ49W	cat	Ixodes ricinus	adult female	2	8391	2019-05-11	no
W61EAKMD	cat	Ixodes ricinus	adult male	1	7934	2019-05-11	no
W61EAKMD	cat	Ixodes ricinus	adult female	4	7934	2019-05-11	no
2EDHRKWN	dog	Ixodes ricinus	adult male	1	6281	2019-05-11	no
2EDHRKWN	dog	Ixodes ricinus	adult female	4	6281	2019-05-11	no
P2KMSDVD	dog	Ixodes ricinus	adult male	1	8919	2019-05-11	yes					R.helvetica
86KG1J3N	dog	Ixodes ricinus	adult female	1	2353	2019-05-12	no
8P4PYQ1C	dog	Ixodes ricinus	adult female	1	5681	2019-05-12	no
GAQZE94C	dog	Ixodes ricinus	adult female	2	7934	2019-05-12	no
5DKVND8T	dog	Ixodes ricinus	adult female	1	1718	2019-05-12	no
XRZRJ9BG	dog	Ixodes ricinus	adult female	1	5993	2019-05-12	no
N5VBKMDT	dog	Ixodes ricinus	adult female	1	6561	2019-05-12	yes					Neoehrlichia mikurensis
N5VBKMDT	dog	Ixodes ricinus	adult female	2	6561	2019-05-12	no
NYCWXD3A	dog	Ixodes ricinus	adult female	2	1411	2019-05-13	no
VTPUB47T	dog	Ixodes ricinus	adult female	1	6135	2019-05-13	yes					R.helvetica
ZAVGBFVE	dog	Ixodes ricinus	adult male	1	8607	2019-05-13	yes	B. valaisiana, B. bisetti, B. spielmanii
ZAVGBFVE	dog	Ixodes ricinus	adult female	1	8607	2019-05-13	yes	B. garinii, B. valaisana				R.helvetica
BUWARWX3	cat	Ixodes ricinus	adult female	3	5374	2019-05-13	no
JZP74G74	cat	Ixodes ricinus	adult female	1	3722	2019-05-13	yes					R.helvetica
W9ENE8Q4	dog	Ixodes ricinus	adult female	1	6003	2019-05-13	yes	B. afzelli
W9ENE8Q4	dog	Ixodes ricinus	adult female	2	6003	2019-05-13	no
8AA9FWEG	cat	Ixodes ricinus	adult female	1	9766	2019-05-13	no
E2HVN5PX	dog	Ixodes ricinus	adult male	1	5561	2019-05-13	yes	B. valaisiana, B. spielmanii,				R.helvetica, Neoehrlichia mikurensis
E2HVN5PX	dog	Ixodes ricinus	adult female	1	5561	2019-05-13	no
VTMNJBG1	dog	Ixodes ricinus	adult female	1	2287	2019-05-13	no
VT54WPA8	dog	Ixodes ricinus	adult female	1	6414	2019-05-13	yes					Neoehrlichia mikurensis
V3UP9SGW	dog	Ixodes ricinus	adult female	1	2496	2019-05-13	no
RN8VKPQH	cat	Ixodes ricinus	adult female	1	3481	2019-05-13	no
PQHUAN2F	dog	Ixodes ricinus	adult female	2	3191	2019-05-13	no
E91S5DEQ	dog	Ixodes ricinus	adult female	1	2712	2019-05-13	no
7Y37FATW	dog	Ixodes ricinus	adult female	1	3286	2019-05-14	no
NSGY6W6J	dog	Ixodes ricinus	adult female	1	5628	2019-05-14	no
VTPXV1S6	dog	Ixodes ricinus	adult female	1	2982	2019-05-14	no
BE4CTWHX	cat	Ixodes ricinus	adult female	1	5694	2019-05-14	no
W9ERDJ5A	dog	Ixodes ricinus	adult female	1	7974	2019-05-14	no
W9ERDJ5A	dog	Ixodes ricinus	adult female	1	7974	2019-05-14	yes			A. phagocytophilum
W9ERDJ5A	dog	Ixodes ricinus	adult female	1	7974	2019-05-14	yes			A. phagocytophilum		R.helvetica
W9ERDJ5A	dog	Ixodes ricinus	adult female	1	7974	2019-05-14	yes					R.helvetica
VTBZWSVC	dog	Ixodes ricinus	adult female	1	3816	2019-05-14	no
4CU8NQ8K	dog	Ixodes ricinus	adult female	1	5151	2019-05-14	yes					R.helvetica
D5Q3KE6H	dog	Ixodes ricinus	adult female	2	4708	2019-05-14	no
CXBWJDFB	dog	Ixodes ricinus	adult female	1	5263	2019-05-15	no
B4NUYKXT	dog	Ixodes ricinus	adult female	1	1105	2019-05-15	no
VTZ8W13T	cat	Ixodes ricinus	adult female	1	9407	2019-05-15	no
VTZ8W13T	cat	Ixodes ricinus	adult female	1	9407	2019-05-15	yes					R.helvetica
JRUVWQ4Y	dog	Ixodes ricinus	adult female	1	3281	2019-05-15	no
C5JM9RPA	cat	Ixodes ricinus	adult female	1	1023	2019-05-15	no
J2V8BGSQ	cat	Ixodes ricinus	adult female	1	5694	2019-05-15	no
Q7ECNF3X	dog	Ixodes ricinus	adult male	1	9528	2019-05-15	yes	B. spielmanii, B. valaisiana
Q7ECNF3X	dog	Ixodes ricinus	adult female	4	9528	2019-05-15	no
XNGH3B65	dog	Ixodes ricinus	adult female	1	3563	2019-05-15	yes					R.helvetica
6FG6WV66	dog	Ixodes ricinus	adult female	2	2741	2019-05-15	no
MR5PYM4D	dog	Ixodes ricinus	adult male	2	2374	2019-05-16	yes					R.helvetica
MR5PYM4D	dog	Ixodes ricinus	adult male	1	2374	2019-05-16	yes	B. afzelli
MR5PYM4D	dog	Ixodes ricinus	adult male	1	2374	2019-05-16	no
MR5PYM4D	dog	Ixodes ricinus	adult female	1	2374	2019-05-16	yes					R.helvetica
MR5PYM4D	dog	Ixodes ricinus	adult female	1	2374	2019-05-16	yes	B. afzelli				R.helvetica
MR5PYM4D	dog	Ixodes ricinus	adult female	1	2374	2019-05-16	yes	B. afzelli
MR5PYM4D	dog	Ixodes ricinus	adult female	1	2374	2019-05-16	yes					Neoehrlichia mikurensis
MR5PYM4D	dog	Ixodes ricinus	adult female	1	2374	2019-05-16	no
J9FWF9H3	dog	Ixodes ricinus	adult female	1	5321	2019-05-16	no
MRADS69P	dog	Ixodes ricinus	adult female	1	7776	2019-05-16	no
CFJZ2EVD	dog	Ixodes ricinus	adult male	1	5629	2019-05-16	no
WQSK1MPA	dog	Ixodes ricinus	adult male	1	3563	2019-05-16	no
KVWRU5H5	cat	Ixodes ricinus	adult female	1	1446	2019-05-16	no
DQ65VS8G	dog	Ixodes hexagonus	adult female	1	3056	2019-05-17	no
VTHD5TEC	dog	Ixodes ricinus	adult female	1	2987	2019-05-17	no
6RSX26XB	cat	Ixodes ricinus	adult male	4	4882	2019-05-17	no
6RSX26XB	cat	Ixodes ricinus	adult female	9	4882	2019-05-17	no
6RSX26XB	cat	Ixodes ricinus	adult female	1	4882	2019-05-17	yes	B. burgdorferi s.s.
6RSX26XB	cat	Ixodes ricinus	adult female	2	4882	2019-05-17	yes	B. garinii
SJTAD26Q	dog	Ixodes ricinus	adult female	2	7916	2019-05-17	no
SJTAD26Q	dog	Ixodes ricinus	adult female	1	7916	2019-05-17	yes					R.helvetica
3H4PZ3VW	cat	Ixodes ricinus	nymph	1	3351	2019-05-17	no
HCJA97CR	dog	Ixodes ricinus	adult female	1	2724	2019-05-17	no
FVSKMNZM	dog	Ixodes ricinus	adult female	1	6445	2019-05-17	no
J6RDJ3BB	dog	Ixodes ricinus	adult female	1	3151	2019-05-18	yes					R.helvetica
VTHA64P7	dog	Ixodes ricinus	adult female	1	9404	2019-05-18	yes	B. garinii, B. valaisiana
A6Q1ZAM8	dog	Ixodes ricinus	adult male	5	3711	2019-05-18	no
A6Q1ZAM8	dog	Ixodes ricinus	adult male	2	3711	2019-05-18	yes					R.helvetica
A6Q1ZAM8	dog	Ixodes ricinus	adult female	7	3711	2019-05-18	no
A6Q1ZAM8	dog	Ixodes ricinus	adult female	2	3711	2019-05-18	yes	B. afzelli
A6Q1ZAM8	dog	Ixodes ricinus	adult female	1	3711	2019-05-18	yes					Neoehrlichia mikurensis
CW8BTBTY	cat	Ixodes ricinus	adult female	1	1382	2019-05-18	yes					R.helvetica
W988NYKW	dog	Ixodes ricinus	adult female	1	4493	2019-05-18	no
U2Z3V25W	dog	Ixodes ricinus	adult female	1	4731	2019-05-19	no
YKMNKYKP	dog	Ixodes ricinus	adult female	2	6441	2019-05-19	no
JHQ2J8R6	dog	Ixodes ricinus	adult male	1	7921	2019-05-19	yes					Neoehrlichia mikurensis
JHQ2J8R6	dog	Ixodes ricinus	adult female	1	7921	2019-05-19	yes					R.helvetica
JHQ2J8R6	dog	Ixodes ricinus	adult female	4	7921	2019-05-19	no
7Q5KCE6W	cat	Ixodes ricinus	adult female	7	7921	2019-05-19	no
7Q5KCE6W	cat	Ixodes ricinus	adult female	1	7921	2019-05-19	yes					R.helvetica
7Q5KCE6W	cat	Ixodes ricinus	adult female	1	7921	2019-05-19	yes	B. garinii, B. burgdorferi s.s.
7Q5KCE6W	cat	Ixodes ricinus	adult female	1	7921	2019-05-19	yes			A. phagocytophilum		R.helvetica
7Q5KCE6W	cat	Ixodes ricinus	adult female	1	7921	2019-05-19	yes	B. garinii
7WQSNKCB	dog	Ixodes ricinus	adult female	1	5221	2019-05-19	no
VPP6CYJM	dog	Ixodes ricinus	adult female	1	6166	2019-05-19	no
7ZDGXUDV	dog	Ixodes ricinus	adult female	2	4521	2019-05-19	no
895AD2XB	dog	Ixodes ricinus	adult female	2	3981	2019-05-19	no
VT22VNTC	cat	Ixodes ricinus	adult female	1	4761	2019-05-20	no
VTJV35CN	dog	Ixodes ricinus	adult female	1	4761	2019-05-20	no
VT72MUTD	cat	Ixodes ricinus	adult female	1	4791	2019-05-20	no
VTC2G8JN	dog	Ixodes ricinus	adult female	1	4761	2019-05-20	no
VTASN7M2	dog	Ixodes ricinus	adult female	1	4908	2019-05-20	no
NCT1PV29	dog	Ixodes ricinus	adult female	1	5944	2019-05-20	no
VT4DTPRB	dog	Ixodes ricinus	adult female	1	3077	2019-05-20	no
VTAE2HCA	dog	Ixodes ricinus	adult female	1	4822	2019-05-20	no
VTWCT8A5	dog	Ixodes ricinus	adult female	1	3356	2019-05-20	yes					Neoehrlichia mikurensis
VTZ48HHQ	dog	Ixodes ricinus	adult female	1	4904	2019-05-20	no
VTZ48HHQ	dog	Ixodes ricinus	adult female	1	4904	2019-05-20	yes					Neoehrlichia mikurensis
B7AFZXGB	dog	Ixodes ricinus	adult female	1	4791	2019-05-20	no
112DMUCK	dog	Ixodes ricinus	adult female	4	1791	2019-05-20	no
112DMUCK	dog	Ixodes ricinus	adult female	1	1791	2019-05-20	yes					R.helvetica
Z7PUC2K7	dog	Ixodes ricinus	adult male	2	1791	2019-05-20	no
Z7PUC2K7	dog	Ixodes ricinus	adult female	1	1791	2019-05-20	no
Z7PUC2K7	dog	Ixodes ricinus	adult female	1	1791	2019-05-20	yes					R.helvetica
VTKZE78Z	dog	Ixodes ricinus	adult female	1	9403	2019-05-20	no
QKWD84EY	cat	Ixodes ricinus	adult female	1	1742	2019-05-20	no
U735S5FF	dog	Ixodes ricinus	adult female	1	2906	2019-05-20	no
3U15MA2W	dog	Ixodes ricinus	adult male	1	unknown	2019-05-20	yes			A. phagocytophilum
3U15MA2W	dog	Ixodes ricinus	adult female	2	unknown	2019-05-20	no
KF7YXGDC	dog	Ixodes ricinus	adult female	1	9561	2019-05-20	no
J7813E7V	dog	Ixodes ricinus	adult female	1	3896	2019-05-20	yes			A. phagocytophilum
ZXRAYHX9	unknown	Ixodes ricinus	adult female	1	9064	2019-05-20	no
SK1BW5E6	dog	Ixodes ricinus	adult female	1	6661	2019-05-22	no
VTXVHDTK	dog	Ixodes ricinus	adult female	2	9271	2019-05-22	no
GX856W4K	dog	Ixodes ricinus	adult female	1	6419	2019-05-22	no
ETN6JSE2	dog	Ixodes ricinus	adult female	1	5725	2019-05-22	yes			A. phagocytophilum
364Q18KU	dog	Dermacentor reticulatus	adult male	1	1931	2019-05-22	no
5S4E8961	dog	Ixodes ricinus	adult female	1	5032	2019-05-23	no
51FWYRE1	dog	Ixodes ricinus	adult female	1	2742	2019-05-23	yes					R.helvetica
NJA4UHST	dog	Ixodes ricinus	adult female	2	5641	2019-05-23	yes	B. afzelli,
QAMGNREG	unknown	Ixodes ricinus	adult female	1	7981	2019-05-23	yes					R.helvetica
VTDUR52T	dog	Ixodes ricinus	adult female	1	6413	2019-05-23	yes					R.helvetica
83NXJTPW	dog	Ixodes hexagonus	adult female	1	4511	2019-05-23	no
8FKKWQTU	dog	Ixodes ricinus	adult female	1	2404	2019-05-23	no
P4RKCCCB	dog	Ixodes ricinus	adult female	1	6661	2019-05-24	no
6RYE8C2Z	dog	Ixodes hexagonus	adult female	3	6911	2019-05-24	no
ATRX78FM	dog	Ixodes ricinus	adult female	1	5712	2019-05-24	yes	B. garinii, B. valaisiana
ATRX78FM	dog	Ixodes ricinus	adult female	1	5712	2019-05-24	yes	B. afzelli
3WW5ZZ7W	dog	Ixodes ricinus	adult female	1	5256	2019-05-24	no
FW2DYU4E	dog	Ixodes ricinus	adult female	1	3255	2019-05-24	yes	B. afzelli,
25K81SC1	dog	Ixodes ricinus	adult female	2	3705	2019-05-24	no
AUN8SUJK	cat	Ixodes ricinus	adult female	1	6813	2019-05-25	no
F5F6VCS1	dog	Ixodes ricinus	adult female	2	4456	2019-05-25	yes					R.helvetica
F5F6VCS1	dog	Ixodes ricinus	adult female	1	4456	2019-05-25	yes	B. garinii
DPGW7R6D	dog	Ixodes ricinus	adult female	1	7434	2019-05-26	no
MB97ERX3	dog	Ixodes ricinus	adult male	2	3781	2019-05-26	no
MB97ERX3	dog	Ixodes ricinus	adult female	2	3781	2019-05-26	no
QTBZDC9H	dog	Ixodes ricinus	adult female	1	5595	2019-05-26	yes					Neoehrlichia mikurensis
QTBZDC9H	dog	Ixodes ricinus	adult female	1	5595	2019-05-26	no
B5DJTDA8	dog	Ixodes ricinus	nymph	1	3771	2019-05-26	yes					Neoehrlichia mikurensis
VT6NWQMW	dog	Ixodes ricinus	adult female	1	6374	2019-05-27	no
VTJBRGJZ	dog	Ixodes ricinus	adult female	1	6374	2019-05-27	no
VTWVP1SN	cat	Ixodes ricinus	adult female	2	3737	2019-05-27	yes	B. valaisiana, B. garinii,
VTWVP1SN	cat	Ixodes ricinus	adult female	4	3737	2019-05-27	no
VTRE8YHR	dog	Ixodes ricinus	adult female	1	3732	2019-05-27	no
XBY1DX8V	dog	Ixodes ricinus	adult male	5	1411	2019-05-27	no
XBY1DX8V	dog	Ixodes ricinus	adult female	8	1411	2019-05-27	no
XBY1DX8V	dog	Ixodes ricinus	adult female	1	1411	2019-05-27	yes	B. garinii
539TTSTK	dog	Ixodes ricinus	adult female	1	5725	2019-05-27	no
8RH5A8SC	dog	Ixodes ricinus	nymph	1	6267	2019-05-27	no
4VMNZMKM	dog	Ixodes ricinus	adult female	1	3181	2019-05-27	no
P8CTWBCR	cat	Ixodes ricinus	nymph	1	3561	2019-05-27	no
P8CTWBCR	cat	Ixodes ricinus	adult male	5	3561	2019-05-27	no
P8CTWBCR	cat	Ixodes ricinus	adult male	1	3561	2019-05-27	yes	B. valaisiana
P8CTWBCR	cat	Ixodes ricinus	adult female	2	3561	2019-05-27	yes					R.helvetica
P8CTWBCR	cat	Ixodes ricinus	adult female	1	3561	2019-05-27	yes	B. afzelli
P8CTWBCR	cat	Ixodes ricinus	adult female	13	3561	2019-05-27	no
VT9NAQH2	dog	Ixodes ricinus	adult female	1	2985	2019-05-27	yes					R.helvetica
VT8EEVUR	cat	Ixodes ricinus	adult female	2	3078	2019-05-27	yes					R.helvetica
86N945BX	dog	Ixodes ricinus	adult male	1	2374	2019-05-27	no
86N945BX	dog	Ixodes ricinus	adult female	2	2374	2019-05-27	no
RP9FZKTD	dog	Ixodes hexagonus	nymph	1	3206	2019-05-27	no
VTG3TX93	cat	Ixodes ricinus	adult female	1	3331	2019-05-27	no
JVW6WZMR	dog	Ixodes ricinus	nymph	1	6419	2019-05-27	yes					R.helvetica
3M3M5R44	dog	Ixodes ricinus	adult female	1	6537	2019-05-27	no
MG3FC54T	dog	Ixodes ricinus	adult female	3	3342	2019-05-27	no
MG3FC54T	dog	Ixodes ricinus	adult female	2	3342	2019-05-27	yes					R.helvetica
H4Z8EGBP	dog	Ixodes ricinus	adult female	1	2731	2019-05-27	yes					R.helvetica
2YJPPW4F	cat	Ixodes ricinus	adult female	1	7331	2019-05-27	no
H4RNAT23	dog	Ixodes ricinus	adult female	1	6099	2019-05-28	yes					R.helvetica
H4RNAT23	dog	Ixodes ricinus	adult female	6	6099	2019-05-28	no
FAFUX9ZV	dog	Ixodes ricinus	adult female	1	6099	2019-05-28	yes	B. afzelli
FAFUX9ZV	dog	Ixodes ricinus	adult female	5	6099	2019-05-28	no
WGPYU9CD	dog	Ixodes ricinus	adult female	1	4641	2019-05-28	no
ZWYZDQTK	dog	Ixodes ricinus	adult female	1	7041	2019-05-28	no
RY5CYVYJ	dog	Ixodes ricinus	adult male	6	5534	2019-05-28	no
RY5CYVYJ	dog	Ixodes ricinus	adult female	1	5534	2019-05-28	yes					R.helvetica
RY5CYVYJ	dog	Ixodes ricinus	adult female	11	5534	2019-05-28	no
PPDED7XD	dog	Ixodes ricinus	adult female	1	5022	2019-05-28	no
WEYKZMUS	unknown	Ixodes ricinus	adult female	1	3708	2019-05-28	no
QT4SUJ8H	dog	Ixodes ricinus	adult female	1	2712	2019-05-28	no
QT4SUJ8H	dog	Ixodes ricinus	adult female	1	2712	2019-05-28	yes					Neoehrlichia mikurensis
QC9QNAEJ	dog	Ixodes ricinus	adult female	1	5741	2019-05-28	no
1DPRR875	dog	Ixodes ricinus	adult male	1	1067	2019-05-28	no
1DPRR875	dog	Ixodes ricinus	adult female	3	1067	2019-05-28	no
R2M9AJGQ	dog	Ixodes ricinus	adult female	1	4431	2019-05-29	no
NF41G998	dog	Ixodes ricinus	adult female	1	2322	2019-05-29	yes					R.helvetica
TJ4A5JDW	dog	Ixodes ricinus	adult female	1	9215	2019-05-29	no
NTB3R9Y6	dog	Ixodes ricinus	adult female	1	8491	2019-05-29	no
1962JDFW	cat	Ixodes ricinus	nymph	1	unknown	2019-05-29	no
KAMS9MRT	dog	Ixodes ricinus	adult female	2	6999	2019-05-29	no
WJTSTXC5	dog	Ixodes ricinus	adult female	2	2912	2019-05-29	yes					R.helvetica
EDYWDMT4	cat	Ixodes hexagonus	adult female	1	3533	2019-05-29	no
MPWVT2G3	cat	Ixodes ricinus	adult female	1	3852	2019-05-29	no
3UK251KR	cat	Ixodes ricinus	adult female	1	2742	2019-05-29	no
EAHHN1CY	dog	Ixodes ricinus	adult male	1	7101	2019-05-29	yes					R. raoultii
EYJXRSQH	dog	Ixodes ricinus	adult female	1	5251	2019-05-30	no
AZA5QKMP	dog	Ixodes ricinus	adult female	1	7315	2019-05-30	yes	B. garinii,
DJ5VKGFQ	dog	Ixodes ricinus	adult female	1	unknown	2019-05-30	yes					R.helvetica
DJ5VKGFQ	dog	Ixodes ricinus	adult female	1	unknown	2019-05-30	no
HPYVE2JJ	dog	Ixodes ricinus	adult female	1	5465	2019-05-30	no
RU66AKEA	dog	Ixodes ricinus	adult male	1	7351	2019-05-30	yes	B. burgdorferi s.s., B. garinii
RU66AKEA	dog	Ixodes ricinus	adult female	2	7351	2019-05-30	no
AE5QQG4T	dog	Ixodes ricinus	adult male	4	3931	2019-05-30	no
AE5QQG4T	dog	Ixodes ricinus	adult female	1	3931	2019-05-30	no
SZC26JGE	dog	Ixodes ricinus	adult female	1	6265	2019-05-30	no
Y513W9BB	dog	Ixodes ricinus	adult male	1	7451	2019-05-31	no
Y513W9BB	dog	Ixodes ricinus	adult female	2	745	2019-05-31	no
U78UHCUH	dog	Ixodes ricinus	adult female	1	2645	2019-05-31	no
HQYXXSFD	dog	Ixodes ricinus	adult female	1	7108	2019-05-31	no
9UAGXVR5	dog	Ixodes ricinus	adult female	1	2715	2019-05-31	yes					R.helvetica
9DSWVY11	dog	Ixodes ricinus	adult female	3	7351	2019-05-31	no
HP558K18	dog	Ixodes ricinus	adult female	1	unknown	2019-05-31	yes					R.helvetica
6UJUU7DT	dog	Ixodes ricinus	adult female	1	unknown	2019-05-31	no
GZAE91CP	dog	Ixodes ricinus	adult male	1	3066	2019-05-31	yes					Neoehrlichia mikurensis
GZAE91CP	dog	Ixodes ricinus	adult female	1	3066	2019-05-31	yes					R.helvetica
GZAE91CP	dog	Ixodes ricinus	adult female	2	3066	2019-05-31	no
8XN58CY4	dog	Ixodes ricinus	adult female	1	3871	2019-06-01	no
W7PF4TZP	dog	Ixodes ricinus	adult female	1	2742	2019-06-01	yes					R.helvetica
ZEWW7R2D	dog	Ixodes ricinus	adult female	1	53518 Leimbach, Germany	2019-06-01	no
ZEWW7R2D	dog	Ixodes ricinus	adult female	1	53519 Leimbach, Germany	2019-06-01	yes					R.helvetica
F2JETNTS	cat	Ixodes ricinus	adult female	1	1852	2019-06-01	yes					R.helvetica
96M7892U	dog	Ixodes ricinus	adult female	1	1791	2019-06-02	yes					R.helvetica
7FZ2YPEP	dog	Ixodes ricinus	adult female	1	53518 Leimbach, Germany	2019-06-02	no
T1ARG2VN	dog	Dermacentor reticulatus	adult female	1	4655	2019-06-02	no
U5TBGAUF	dog	Ixodes ricinus	adult female	1	2134	2019-06-02	yes					R.helvetica
U5TBGAUF	dog	Ixodes ricinus	adult female	3	2134	2019-06-02	no
75D546P2	dog	Ixodes ricinus	adult male	4	53518 Leimbach, Germany	2019-06-02	no
75D546P2	dog	Ixodes ricinus	adult female	2	53519 Leimbach, Germany	2019-06-02	no
75D546P2	dog	Ixodes ricinus	adult female	1	53520 Leimbach, Germany	2019-06-02	yes	B. burgdorferi s.s.
75D546P2	dog	Ixodes ricinus	adult female	1	53521 Leimbach, Germany	2019-06-02	yes					R.helvetica
BDT1TXDA	dog	Dermacentor reticulatus	adult female	1	4655	2019-06-02	no
NDSU5C7Q	dog	Ixodes ricinus	adult female	1	9571	2019-06-02	no
NDSU5C7Q	dog	Ixodes ricinus	adult female	1	9571	2019-06-02	yes					R.helvetica
7QSDRAKN	dog	Ixodes ricinus	adult female	2	4708	2019-06-02	no
5QGZKWRN	dog	Ixodes ricinus	adult female	1	5251	2019-06-03	no
Z8CGVFH8	dog	Ixodes ricinus	adult female	1	1273	2019-06-03	no
VTNWN1M5	dog	Ixodes ricinus	adult female	1	6374	2019-06-03	no
K1TE3QUZ	cat	Ixodes ricinus	nymph	1	8338	2019-06-03	no
VTD39CSH	dog	Ixodes ricinus	adult female	1	6225	2019-06-03	yes	B. burgdorferi s.l. , B. garinii, B. bisetti, spielmanii, valaisana				R.helvetica
S5V3SAEF	dog	Ixodes ricinus	adult female	1	6922	2019-06-03	no
9HPVQXTZ	dog	Ixodes ricinus	adult female	1	4839	2019-06-03	no
NB5ESP5M	unknown	Ixodes ricinus	adult female	1	5641	2019-06-03	no
QXWR1JMH	dog	Ixodes ricinus	adult female	2	6433	2019-06-03	no
E7AW8F37	dog	Ixodes ricinus	adult female	1	3769	2019-06-03	yes					Neoehrlichia mikurensis
CNMU2F6G	dog	Ixodes ricinus	adult female	1	1216	2019-06-03	yes					R.helvetica, Neoehrlichia mikurensis
4TYU2936	dog	Ixodes ricinus	adult female	2	2729	2019-06-03	yes					R.helvetica
4TYU2936	dog	Ixodes ricinus	adult female	1	2729	2019-06-03	no
74T6AK4Q	dog	Ixodes hexagonus	adult female	1	6373	2019-06-03	no
VTURVU64	dog	Ixodes ricinus	adult female	1	4791	2019-06-04	no
VTK58RRS	dog	Ixodes ricinus	adult female	1	4781	2019-06-04	no
VT7XKQKJ	cat	Ixodes ricinus	adult female	1	4926	2019-06-04	yes					R.helvetica
VTGX6VPG	dog	Ixodes ricinus	adult female	4	3062	2019-06-04	no
VTQTAPVS	dog	Ixodes ricinus	adult female	1	2988	2019-06-04	no
E39785E3	dog	Ixodes ricinus	adult female	8	6151	2019-06-04	no
E39785E3	dog	Ixodes ricinus	adult female	1	6151	2019-06-04	yes					Neoehrlichia mikurensis
E39785E3	dog	Ixodes ricinus	adult female	1	6151	2019-06-04	yes					R.helvetica, Neoehrlichia mikurensis
N3NE3EBZ	dog	Ixodes ricinus	adult male	11	9489	2019-06-04	no
N3NE3EBZ	dog	Ixodes ricinus	adult female	1	9489	2019-06-04	yes	B. valaisiana
N3NE3EBZ	dog	Ixodes ricinus	adult female	1	9489	2019-06-04	yes					Neoehrlichia mikurensis
N3NE3EBZ	dog	Ixodes ricinus	adult female	30	9489	2019-06-04	no
VTXD8GX4	dog	Ixodes ricinus	adult female	1	4761	2019-06-04	yes			A. phagocytophilum
VTXD8GX4	dog	Ixodes ricinus	adult female	1	4761	2019-06-04	no
VTB8Z9PE	dog	Ixodes ricinus	adult male	1	6414	2019-06-04	yes					R.helvetica
VTB8Z9PE	dog	Ixodes ricinus	adult male	1	6414	2019-06-04	no
VTB8Z9PE	dog	Ixodes ricinus	adult female	1	6414	2019-06-04	no
VTSM321C	dog	Ixodes ricinus	adult female	1	6374	2019-06-04	no
VTB817TE	dog	Ixodes ricinus	adult female	1	2984	2019-06-04	no
1XVCPBSU	cat	Ixodes ricinus	adult female	1	9584	2019-06-04	no
4SS3MWVZ	dog	Ixodes ricinus	adult female	1	3852	2019-06-04	no
P74GC56A	cat	Ixodes ricinus	adult female	1	9584	2019-06-04	yes					R.helvetica
VTE8XEMG	dog	Ixodes ricinus	adult female	1	6374	2019-06-05	yes					R.helvetica
VTE8XEMG	dog	Ixodes ricinus	adult female	1	6374	2019-06-05	no
KTXNPUN3	dog	Ixodes ricinus	nymph	1	1391	2019-06-05	no
VTW8MUF8	dog	Ixodes ricinus	adult female	1	2033	2019-06-05	yes					Neoehrlichia mikurensis
BNB7ZVUZ	dog	Ixodes ricinus	adult female	1	7481	2019-06-05	no
ZHD6QB6C	cat	Ixodes ricinus	adult male	1	3281	2019-06-05	no
ZHD6QB6C	cat	Ixodes ricinus	adult female	1	3281	2019-06-05	yes					R.helvetica
ZHD6QB6C	cat	Ixodes ricinus	adult female	3	3281	2019-06-05	no
VTPG7CGM	dog	Ixodes ricinus	adult female	1	2986	2019-06-05	no
SYCTB29M	dog	Ixodes ricinus	adult female	1	4854	2019-06-05	yes					R.helvetica
JWYXFBQG	dog	Ixodes ricinus	adult female	1	5374	2019-06-05	no
PSEDBY42	dog	Ixodes ricinus	adult female	4	5141	2019-06-05	no
PSEDBY42	dog	Ixodes ricinus	adult female	2	5141	2019-06-05	yes					R.helvetica
VTHYXAQN	dog	Ixodes ricinus	adult female	1	4317	2019-06-05	yes					Neoehrlichia mikurensis
77YN8URQ	dog	Ixodes ricinus	adult male	1	6523	2019-06-05	no
HT8JJ7VU	dog	Ixodes ricinus	adult female	1	5344	2019-06-05	no
UHFZKW7Y	dog	Ixodes ricinus	adult female	1	1067	2019-06-05	no
CB3E1W7X	dog	Ixodes ricinus	adult female	3	7741	2019-06-05	no
VTDSM5P4	dog	Ixodes ricinus	adult female	1	8316	2019-06-06	no
VT9T2WYD	cat	Ixodes ricinus	adult female	1	2982	2019-06-06	yes					R.helvetica
85WH2F3M	cat	Ixodes ricinus	adult female	1	unknown	2019-06-06	no
VT4JCE4J	dog	Ixodes ricinus	adult female	1	8316	2019-06-06	no
Q8BZV8PY	unknown	Ixodes ricinus	adult female	1	5641	2019-06-06	no
9F3Z3ZNK	dog	Ixodes ricinus	adult female	1	2731	2019-06-06	no
KN2Q3X22	dog	Ixodes hexagonus	nymph	1	5109	2019-06-06	no
SNAJU3V9	dog	Ixodes ricinus	adult female	1	5216	2019-06-06	no
2XYNVCAU	dog	Ixodes ricinus	adult male	1	5691 s	2019-06-06	yes	B. spielmanii
2XYNVCAU	dog	Ixodes ricinus	adult male	1	5692 s	2019-06-06	no
VTDGSAKY	dog	Ixodes ricinus	adult female	4	3811	2019-06-06	no
J3JBTWM3	dog	Ixodes ricinus	adult female	1	4261	2019-06-06	yes		B. divergens			Neoehrlichia mikurensis
J3JBTWM3	dog	Ixodes ricinus	adult female	3	4261	2019-06-06	no
9DG318VH	dog	Ixodes ricinus	adult female	1	2351	2019-06-06	yes					R.helvetica
MVT5PD4F	dog	Ixodes ricinus	adult female	2	5751	2019-06-06	no
1TTKWT55	dog	Ixodes ricinus	adult male	1	4722	2019-06-06	yes	B. afzelli	B. divergens
1TTKWT55	dog	Ixodes ricinus	adult male	1	4722	2019-06-06	no
1TTKWT55	dog	Ixodes ricinus	adult female	1	4722	2019-06-06	yes		B. divergens
KD631HWZ	dog	Ixodes ricinus	adult female	4	8413	2019-06-06	no
KD631HWZ	dog	Ixodes ricinus	adult female	2	8413	2019-06-06	yes					R.helvetica
KD631HWZ	dog	Ixodes ricinus	adult female	1	8413	2019-06-06	yes	B. garinii				R.helvetica
KD631HWZ	dog	Ixodes ricinus	adult female	1	8413	2019-06-06	yes	B. afzelli
M3TC1CKC	dog	Ixodes ricinus	adult female	2	6166 s	2019-06-07	no
X47B72GX	dog	Ixodes ricinus	adult female	2	3120	2019-06-07	no
X47B72GX	dog	Ixodes ricinus	adult female	1	3120	2019-06-07	yes		B. microti
JZ75G21T	dog	Ixodes ricinus	adult female	1	2597	2019-06-07	yes					R.helvetica
6WMX57MG	dog	Ixodes ricinus	adult male	2	7244	2019-06-07	no
6WMX57MG	dog	Ixodes ricinus	adult female	2	7244	2019-06-07	no
15JS7VUV	dog	Ixodes ricinus	adult female	1	unknown	2019-06-07	no
VTMUN9V3	dog	Ixodes ricinus	adult male	1	4285	2019-06-07	no
VTMUN9V3	dog	Ixodes ricinus	adult female	1	4285	2019-06-07	no
PRWKG47S	dog	Ixodes ricinus	adult female	1	1313	2019-06-07	no
VTNZJYUX	cat	Ixodes ricinus	adult female	1	2548	2019-06-07	no
VTSUFJE4	dog	Ixodes ricinus	adult female	1	2564	2019-06-07	yes					R.helvetica
VTSUFJE4	dog	Ixodes ricinus	adult female	1	2564	2019-06-07	no
T5N1XCJU	dog	Ixodes ricinus	adult female	1	3261	2019-06-07	no
ZVFVTT2H	dog	Ixodes ricinus	adult female	1	5864	2019-06-07	yes					R.helvetica
ZVFVTT2H	dog	Ixodes ricinus	adult female	1	5864 s	2019-06-07	no
VTP9DRD7	dog	Ixodes ricinus	adult female	1	2984	2019-06-07	no
NAZJWH4A	dog	Ixodes ricinus	adult female	1	5384	2019-06-07	no
ZRM7JHP3	cat	Ixodes ricinus	adult female	1	2771	2019-06-07	no
D2U243KU	dog	Ixodes ricinus	adult female	1	3768	2019-06-07	no
VT1HEGJQ	dog	Ixodes ricinus	adult female	1	6731	2019-06-07	no
PRD785EK	dog	Ixodes ricinus	adult female	1	5224	2019-06-07	no
44ZCCD5F	dog	Ixodes ricinus	adult female	2	2616	2019-06-07	no
44ZCCD5F	dog	Ixodes ricinus	adult female	1	2616	2019-06-07	yes					R.helvetica
5Q7YGGGW	dog	Ixodes ricinus	adult female	1	3512	2019-06-07	no
YMTWFY7B	dog	Ixodes ricinus	adult female	1	5051	2019-06-07	yes					R.helvetica
TRVW5CPY	dog	Ixodes ricinus	adult female	3	2731	2019-06-07	no
6D29GWEB	dog	Ixodes ricinus	adult female	2	6166	2019-06-07	no
AC1HK858	cat	Ixodes ricinus	adult female	2	5411	2019-06-07	no
JNVQBSSU	dog	Ixodes ricinus	adult female	3	8413	2019-06-08	no
JNVQBSSU	dog	Ixodes ricinus	adult female	1	8413	2019-06-08	yes					R.helvetica
JNVQBSSU	dog	Ixodes ricinus	adult female	1	8413	2019-06-08	yes					Neoehrlichia mikurensis
8BF3DVSA	dog	Ixodes ricinus	adult female	1	7037	2019-06-08	yes	B. valaisiana
8BF3DVSA	dog	Ixodes ricinus	adult female	2	7037	2019-06-08	no
VT6W8HVU	dog	Ixodes ricinus	adult female	2	7361	2019-06-08	no
YH965E75	dog	Ixodes ricinus	adult female	1	84110 Crestet, France	2019-06-08	no
HXDTV8S4	dog	Ixodes ricinus	adult male	1	6419	2019-06-08	no
HXDTV8S4	dog	Ixodes ricinus	adult female	19	6419	2019-06-08	no
MCJNU17T	cat	Ixodes ricinus	adult female	1	4421	2019-06-08	no
VTA7HJV2	dog	Ixodes ricinus	adult female	1	2982	2019-06-08	no
3DM7Y38N	unknown	Ixodes ricinus	adult female	1	2612	2019-06-08	no
A7H5CE1K	cat	Ixodes ricinus	adult female	1	8212	2019-06-08	no
344P3KHE	dog	Ixodes ricinus	adult female	1	2496	2019-06-08	yes					R.helvetica
5BWQ8F82	cat	Ixodes ricinus	adult female	1	3852	2019-06-09	no
8NZ6T6XS	dog	Ixodes ricinus	adult female	1	5709	2019-06-09	no
72JJDGA7	dog	Ixodes ricinus	nymph	1	1611	2019-06-09	no
72JJDGA7	dog	Ixodes ricinus	adult female	5	1611	2019-06-09	no
72JJDGA7	dog	Ixodes ricinus	adult female	1	1611	2019-06-09	yes			A. phagocytophilum
72JJDGA7	dog	Ixodes ricinus	adult female	1	1611	2019-06-09	yes	B. valaisiana
XY9S2B6X	dog	Ixodes ricinus	adult male	1	unknown	2019-06-09	no
XY9S2B6X	dog	Ixodes ricinus	adult female	2	unknown	2019-06-09	no
XY9S2B6X	dog	Ixodes hexagonus	adult female	1	unknown	2019-06-09	yes					R.helvetica
DTBBY94X	dog	Ixodes ricinus	adult male	3	5973	2019-06-09	no
DTBBY94X	dog	Ixodes ricinus	adult female	6	5973	2019-06-09	no
DTBBY94X	dog	Ixodes ricinus	adult female	1	5973	2019-06-09	yes					Neoehrlichia mikurensis
NTU6PGNM	dog	Ixodes ricinus	adult female	1	6265	2019-06-09	no
8XWB4W9R	dog	Ixodes ricinus	adult female	1	unknown	2019-06-09	yes					R.helvetica
NZEBZ8ZC	dog	Ixodes ricinus	adult female	1	7025	2019-06-10	no
RJ85RMGP	dog	Ixodes ricinus	adult male	1	6523	2019-06-10	yes					R.helvetica
RJ85RMGP	dog	Ixodes ricinus	adult female	1	6523	2019-06-10	no
84R3QQHZ	dog	Ixodes ricinus	adult female	2	3281	2019-06-10	no
P554GBHE	dog	Ixodes ricinus	adult female	1	5062	2019-06-10	no
P554GBHE	dog	Ixodes ricinus	adult female	1	5062	2019-06-10	yes					Neoehrlichia mikurensis
N26PGN3N	cat	Ixodes ricinus	nymph	1	7009	2019-06-10	no
8HGTNDT2	cat	Ixodes ricinus	adult female	1	7009	2019-06-10	no
9NWFQ4MK	cat	Ixodes ricinus	adult male	1	5081	2019-06-10	no
UJVYQWG2	cat	Ixodes ricinus	adult male	2	3065	2019-06-10	no
UJVYQWG2	cat	Ixodes ricinus	adult female	1	3065	2019-06-10	yes					R.helvetica
UJVYQWG2	cat	Ixodes ricinus	adult female	3	3065	2019-06-10	no
FE5UJPKH	dog	Ixodes ricinus	adult female	1	5725	2019-06-11	yes	B. garinii
FE5UJPKH	dog	Ixodes ricinus	adult female	4	5725	2019-06-11	no
VT7CKCNR	dog	Ixodes ricinus	adult female	1	2981	2019-06-11	yes					Neoehrlichia mikurensis
16QE12RJ	dog	Ixodes ricinus	adult female	1	3233	2019-06-11	no
AA8QWEG9	dog	Ixodes ricinus	adult female	1	6991	2019-06-11	yes			A. phagocytophilum
AA8QWEG9	dog	Ixodes ricinus	adult female	6	6991	2019-06-11	no
GNWXKU9R	dog	Ixodes ricinus	adult female	1	7364	2019-06-11	yes	B. garinii, spielmanni, valisiana
GNWXKU9R	dog	Ixodes ricinus	adult female	1	7364	2019-06-11	yes					R.helvetica
Y598HKG9	dog	Ixodes ricinus	adult female	1	7776	2019-06-11	no
FWE6NVFN	dog	Ixodes ricinus	adult female	1	unknown	2019-06-11	no
WD3GJ9GR	dog	Ixodes ricinus	adult female	2	2374	2019-06-11	no
M3DWNCCB	dog	Ixodes ricinus	adult female	1	8044	2019-06-11	yes					R.helvetica
8B9GMFFT	dog	Ixodes ricinus	adult female	1	3584	2019-06-11	yes	B. afzelli
3MQF6VUS	cat	Ixodes ricinus	adult female	1	4303	2019-06-11	no
ZMZ8M7QX	cat	Ixodes ricinus	adult female	1	4303	2019-06-11	no
1TJCWMDU	dog	Ixodes hexagonus	adult female	3	4587	2019-06-11	no
JXHEH3X7	dog	Ixodes ricinus	adult female	1	4861	2019-06-11	yes					Neoehrlichia mikurensis
JXHEH3X7	dog	Ixodes ricinus	adult female	1	4861	2019-06-11	no
EM5RJKC9	dog	Ixodes ricinus	adult female	1	2374	2019-06-11	yes					R.helvetica
3NCQYG9C	cat	Ixodes ricinus	adult female	2	1185	2019-06-11	no
K13VYBY7	cat	Ixodes ricinus	adult male	1	5694	2019-06-11	no
K13VYBY7	cat	Ixodes ricinus	adult female	1	5694	2019-06-11	no
BZJM9NK3	dog	Ixodes ricinus	adult female	2	5221	2019-06-11	no
R4ZRGAJ7	dog	Ixodes ricinus	adult female	1	2134	2019-06-12	no
PSK8Y23W	unknown	Ixodes ricinus	adult female	1	3208	2019-06-12	no
VT71RAGU	dog	Ixodes ricinus	adult female	1	3332	2019-06-12	no
PJC1AXDR	dog	Ixodes ricinus	adult female	1	1074	2019-06-12	no
X5FMX97Y	dog	Ixodes ricinus	adult female	1	5461	2019-06-12	yes					R.helvetica
X5FMX97Y	dog	Ixodes ricinus	adult female	2	5461	2019-06-12	no
XBBXYEDE	dog	Ixodes ricinus	adult female	1	unknown	2019-06-12	no
VT883CEB	dog	Ixodes ricinus	adult female	1	4926	2019-06-13	no
VTTAXSHG	dog	Ixodes ricinus	adult female	1	4926	2019-06-13	no
VTAJEHTZ	cat	Ixodes ricinus	adult female	1	4761	2019-06-13	no
9A24FMB3	dog	Ixodes ricinus	adult female	1	4431	2019-06-13	no
VTAR3MUE	dog	Ixodes ricinus	adult female	1	7339	2019-06-13	yes					R.helvetica
GTBE69RU	dog	Ixodes ricinus	adult female	1	3284	2019-06-13	no
MXRS8SKF	dog	Ixodes ricinus	adult female	1	9172	2019-06-13	no
VT2R6HSD	dog	Ixodes ricinus	adult female	1	2042	2019-06-13	no
ZQ97SSPZ	dog	Dermacentor reticulatus	adult female	1	4382	2019-06-13	yes					R. raoultii
AQ57QKRR	dog	Ixodes ricinus	adult female	1	unknown	2019-06-13	no
4YFS9ADK	dog	Ixodes ricinus	adult female	1	1251	2019-06-13	no
XU3WBD21	dog	Ixodes ricinus	adult female	1	1079	2019-06-13	no
T2YAHBZJ	dog	Ixodes ricinus	adult female	1	3584	2019-06-13	no
SUF65XNZ	cat	Ixodes ricinus	adult female	2	7963	2019-06-13	no
MUFKUJVG	dog	Ixodes ricinus	adult female	1	1445	2019-06-13	no
3P34SVVA	dog	Ixodes ricinus	adult female	1	7591	2019-06-13	no
MHBVK142	dog	Ixodes ricinus	nymph	1	3888	2019-06-13	yes					R.helvetica
MHBVK142	dog	Ixodes ricinus	adult female	1	3888	2019-06-13	yes	B. valaisiana
KAXFXA58	dog	Ixodes ricinus	adult female	2	6862	2019-06-13	no
UAJDK5KC	cat	Ixodes ricinus	adult female	1	2906	2019-06-13	no
HD71ZS1A	cat	Ixodes ricinus	adult female	1	1058	2019-06-13	no
13VBUQ34	dog	Ixodes ricinus	adult female	1	3863	2019-06-14	no
VTWBGJTQ	dog	Ixodes ricinus	adult female	1	2983	2019-06-14	yes					R.helvetica
QRACR6BA	cat	Ixodes ricinus	adult female	1	6916	2019-06-14	no
7KDGEPKP	cat	Ixodes ricinus	adult female	1	2641	2019-06-14	no
VTRTYW2G	cat	Ixodes ricinus	adult male	1	4841	2019-06-14	no
VTRTYW2G	cat	Ixodes ricinus	adult female	2	4841	2019-06-14	no
VTM3XDDF	cat	Ixodes ricinus	adult female	2	4814	2019-06-14	no
VTJ6XEDD	dog	Ixodes ricinus	adult male	1	4836	2019-06-14	no
VTJ6XEDD	dog	Ixodes ricinus	adult female	3	4836	2019-06-14	no
VTJ6UKRC	cat	Ixodes ricinus	adult male	1	4839	2019-06-14	no
VTJ6UKRC	cat	Ixodes ricinus	adult female	4	4839	2019-06-14	no
VTJ6UKRC	cat	Ixodes ricinus	adult female	1	4839	2019-06-14	yes			A. phagocytophilum		Neoehrlichia mikurensis
VTJ6UKRC	cat	Ixodes ricinus	adult female	1	4839	2019-06-14	yes	B. afzelli, B. spielmanii
CKCHZNWH	dog	Ixodes ricinus	adult female	1	2718	2019-06-14	no
VTSCDYMW	cat	Ixodes ricinus	adult female	1	4834	2019-06-14	no
VTD3E3P7	cat	Ixodes ricinus	adult female	1	4841	2019-06-14	no
VZQKVY2H	dog	Ixodes ricinus	adult female	2	2661	2019-06-14	no
VT9ZZX43	dog	Ixodes ricinus	adult female	1	3705	2019-06-14	no
VT3CZRH3	dog	Ixodes ricinus	adult female	1	3737	2019-06-14	no
SJPZVQNM	dog	Ixodes ricinus	adult female	1	5642	2019-06-14	no
VTUSYD3E	cat	Ixodes ricinus	adult female	1	3731	2019-06-14	no
VTGJGK7T	dog	Ixodes ricinus	adult female	1	3817	2019-06-14	yes			A. phagocytophilum		R.helvetica
VT7BKC4Z	dog	Ixodes ricinus	adult female	1	6333	2019-06-14	no
BMF2Z29K	dog	Ixodes ricinus	adult female	1	1935	2019-06-14	no
SQWCCNKV	dog	Ixodes ricinus	adult female	1	1935	2019-06-14	no
XYKGDXTV	dog	Ixodes ricinus	adult female	6	1067	2019-06-14	no
XYKGDXTV	dog	Ixodes ricinus	adult female	1	1067	2019-06-14	yes					R.helvetica
2B9X3HV4	dog	Ixodes ricinus	adult female	2	unknown	2019-06-14	no
V2VJTVUA	dog	Ixodes ricinus	adult female	1	5343	2019-06-15	no
AFCCUPYF	cat	Ixodes ricinus	adult female	1	6286	2019-06-15	no
B8PFV71M	dog	Ixodes ricinus	adult female	1	8392	2019-06-15	no
8Z917UVT	cat	Ixodes ricinus	adult female	1	5694	2019-06-15	no
S74AKSGN	dog	Ixodes ricinus	adult female	1	6166	2019-06-15	no
RVUASJNR	dog	Ixodes ricinus	adult female	1	2493	2019-06-15	no
9MG762QG	dog	Ixodes ricinus	adult female	1	9474	2019-06-16	yes					R.helvetica
9MG762QG	dog	Ixodes ricinus	adult female	1	9474	2019-06-16	no
8FAZT5QA	dog	Ixodes ricinus	nymph	1	6929 Luxembourg, Belgium	2019-06-16	no
3JBD2HSG	cat	Ixodes ricinus	adult female	1	5109	2019-06-16	no
4AHMKW2J	cat	Ixodes ricinus	adult female	1	6221	2019-06-16	yes					R.helvetica
89F52VBZ	dog	Ixodes ricinus	adult male	1	4861	2019-06-16	no
89F52VBZ	dog	Ixodes ricinus	adult female	3	4861	2019-06-16	no
89F52VBZ	dog	Ixodes ricinus	adult female	1	4861	2019-06-16	yes	B. garinii
89F52VBZ	dog	Ixodes ricinus	adult female	1	4861	2019-06-16	yes					Neoehrlichia mikurensis
2BPK74KZ	dog	Ixodes ricinus	adult female	1	6940 Luxembourg, Belgium	2019-06-16	no
KM2V8U56	dog	Ixodes ricinus	adult female	1	9800 Hjørring, Denmark	2019-06-16	no
TA1JW28N	dog	Ixodes ricinus	adult female	2	3222	2019-06-16	no
4NY1F9RK	cat	Ixodes ricinus	adult female	1	9737	2019-06-16	no
MJF7VJN6	dog	Ixodes ricinus	adult female	1	6721	2019-06-16	yes	B. burgdorferi s. l., B. valaisiana, B. spielmanii
MJF7VJN6	dog	Ixodes ricinus	adult female	1	6721	2019-06-16	yes					Neoehrlichia mikurensis
MJF7VJN6	dog	Ixodes ricinus	adult female	1	6721	2019-06-16	no
MJF7VJN6	dog	Ixodes ricinus	adult female	1	6721	2019-06-16	yes					R.helvetica
VDSTXMQE	dog	Ixodes ricinus	nymph	1	unknown	2019-06-16	no
NEQ87PM1	dog	Ixodes ricinus	adult female	1	2403	2019-06-16	no
GNG3WUYG	dog	Ixodes ricinus	adult female	1	unknown	2019-06-16	no
YE1KRER3	dog	Ixodes ricinus	adult female	1	6523	2019-06-16	no
K52GJC89	cat	Ixodes ricinus	adult female	1	7371	2019-06-17	no
GBBYFSRR	dog	Ixodes ricinus	adult female	1	1381	2019-06-17	no
VT93PYRH	dog	Ixodes ricinus	adult female	1	4261	2019-06-17	no
NHYWKWWN	dog	Ixodes ricinus	adult female	1	6336	2019-06-17	no
BTPQXZAE	dog	Ixodes ricinus	adult female	1	4328	2019-06-17	no
HQJKSWBY	dog	Ixodes ricinus	adult female	1	5151	2019-06-17	no
XDM4W3K8	dog	Ixodes ricinus	adult female	1	8335	2019-06-17	yes					R.helvetica
A8VMVGZW	dog	Ixodes ricinus	adult female	1	6269	2019-06-18	no
ZDBN3CTB	dog	Ixodes ricinus	adult female	1	6881	2019-06-18	no
VTSJKFZU	dog	Ixodes ricinus	adult female	1	5254	2019-06-18	no
T85D2FC2	dog	Ixodes ricinus	adult female	2	5094	2019-06-18	no
DYCZ53MU	dog	Ixodes ricinus	adult female	2	1251	2019-06-18	no
DYCZ53MU	dog	Ixodes ricinus	adult female	1	1251	2019-06-18	yes					R.helvetica
VT8JBXN4	dog	Ixodes ricinus	adult female	1	5813	2019-06-18	no
VT2UD85B	dog	Ixodes ricinus	adult female	1	2623	2019-06-18	no
GGUXXKW6	cat	Ixodes ricinus	nymph	1	1216	2019-06-18	no
GGUXXKW6	cat	Ixodes ricinus	adult female	1	1216	2019-06-18	yes					R.helvetica
VTS2C346	dog	Ixodes ricinus	adult female	1	unknown	2019-06-18	no
ZC9PKBGF	dog	Ixodes ricinus	adult female	1	1272	2019-06-18	no
H17GUGA2	unknown	Ixodes ricinus	adult female	1	6001	2019-06-18	no
EN1RQ8WX	dog	Ixodes ricinus	adult female	1	5807	2019-06-18	no
VTS4Z6SE	cat	Ixodes ricinus	adult female	1	2986	2019-06-19	no
YU4H159F	dog	Ixodes ricinus	adult female	1	2622	2019-06-19	no
YYYM1BX6	dog	Ixodes ricinus	adult female	1	7351	2019-06-19	no
QPM4M8SA	dog	Ixodes ricinus	adult female	1	7241	2019-06-19	no
VTD9PQFC	dog	Ixodes ricinus	adult female	1	4921	2019-06-19	no
SMJHGJPX	dog	Ixodes ricinus	adult female	2	3832	2019-06-19	no
VT9DMA2Z	dog	Ixodes hexagonus	adult female	7	4921	2019-06-19	no
E1663U2G	dog	Ixodes ricinus	adult female	1	2408	2019-06-19	yes					R.helvetica
7CBJAUKS	dog	Ixodes ricinus	adult female	1	5856	2019-06-19	no
6U1C3E1R	dog	Ixodes ricinus	adult female	1	5856	2019-06-19	no
AN3A6CT2	dog	Ixodes ricinus	adult female	1	1791	2019-06-20	no
JP3Q7AZG	dog	Ixodes ricinus	adult female	1	1398	2019-06-20	yes					R.helvetica
7C54FPV3	dog	Ixodes ricinus	adult female	1	6533	2019-06-20	yes					Neoehrlichia mikurensis
XRHABDFM	dog	Ixodes ricinus	adult female	1	6871	2019-06-20	no
VTA86C1Z	dog	Ixodes ricinus	adult female	1	6414	2019-06-20	no
VT8HTYDA	cat	Ixodes ricinus	adult female	1	2986	2019-06-20	no
E5HMH4E6	dog	Ixodes ricinus	adult female	1	5044	2019-06-20	no
GCTQ6XKF	dog	Ixodes ricinus	adult female	1	5976	2019-06-21	no
AGTSJERM	dog	Ixodes ricinus	adult female	1	2351	2019-06-21	yes					R.helvetica
U4PP4TU1	dog	Ixodes ricinus	adult female	1	8495	2019-06-21	no
VT3GAGXF	dog	Ixodes ricinus	adult female	1	4871	2019-06-21	yes					R.helvetica
VTKTVVSB	dog	Ixodes ricinus	adult female	1	2591	2019-06-21	no
VTYSAVV2	dog	Ixodes ricinus	adult female	1	3871	2019-06-21	no
PYNX439N	dog	Ixodes ricinus	adult female	1	1319	2019-06-21	no
XN1R6KGN	cat	Ixodes ricinus	adult female	1	4328	2019-06-22	no
VTKU93GC	dog	Ixodes ricinus	adult female	1	6171	2019-06-22	no
GN5RNV6R	dog	Ixodes ricinus	adult female	1	9422	2019-06-22	no
32QY8VUM	dog	Ixodes ricinus	adult female	9	7918	2019-06-23	no
32QY8VUM	dog	Ixodes ricinus	adult female	2	7918	2019-06-23	yes		B. microti
32QY8VUM	dog	Ixodes ricinus	adult female	1	7918	2019-06-23	yes					R.helvetica, Neoehrlichia mikurensis
J69CZ8QM	dog	Ixodes ricinus	adult female	1	7731	2019-06-23	yes	B. valaisiana
MF3GS9UY	unknown	Ixodes ricinus	adult female	2	9256	2019-06-23	no
MQEZ9BE2	dog	Ixodes ricinus	adult female	1	4823	2019-06-23	yes					Neoehrlichia mikurensis
3VR2F9CQ	unknown	Ixodes ricinus	adult female	1	1218	2019-06-24	yes					R.helvetica
6CSWB77N	dog	Ixodes ricinus	adult female	1	2121	2019-06-24	no
D1VVZEJB	cat	Ixodes ricinus	adult male	1	7131	2019-06-24	no
D1VVZEJB	cat	Ixodes ricinus	adult female	1	7131	2019-06-24	no
UP2UR7KH	dog	Ixodes ricinus	adult female	1	5076	2019-06-24	no
PPM2EHFY	dog	Ixodes ricinus	adult female	1	3207	2019-06-25	no
VT4AK4G8	dog	Ixodes ricinus	adult female	1	6414	2019-06-25	no
VT9RUJCG	cat	Ixodes hexagonus	adult female	1	4261	2019-06-25	no
S2AX1DBW	dog	Ixodes ricinus	adult female	4	7004	2019-06-25	no
FUGHREWU	dog	Ixodes ricinus	adult female	2	9403	2019-06-25	no
FUGHREWU	dog	Ixodes ricinus	adult female	2	9403	2019-06-25	yes					R.helvetica
5FDVKPX5	cat	Ixodes ricinus	adult female	1	2715	2019-06-25	no
RSQFVS32	dog	Ixodes ricinus	nymph	2	6991	2019-06-25	no
2EXBTJ6K	dog	Ixodes ricinus	adult female	1	3607	2019-06-26	no
VTMPZ68G	cat	Ixodes ricinus	adult female	1	7331	2019-06-26	no
REVAWP3W	dog	Ixodes ricinus	adult female	3	5111	2019-06-26	no
HJE2TBCE	dog	Ixodes ricinus	adult female	1	5212	2019-06-26	no
MVCKV3ZA	cat	Ixodes ricinus	adult male	1	7921	2019-06-26	yes					R.helvetica
MVCKV3ZA	cat	Ixodes ricinus	adult male	1	7921	2019-06-26	no
MVCKV3ZA	cat	Ixodes ricinus	adult female	2	7921	2019-06-26	yes					R.helvetica
MVCKV3ZA	cat	Ixodes ricinus	adult female	12	7921	2019-06-26	no
7KBUZ4ED	dog	Ixodes ricinus	adult female	1	6026	2019-06-27	no
WHY8MKBV	dog	Ixodes ricinus	adult female	3	3910	2019-06-27	no
VGNCJQHV	dog	Ixodes ricinus	adult male	1	8891	2019-06-27	yes					R.helvetica
VGNCJQHV	dog	Ixodes ricinus	adult female	5	8891	2019-06-27	no
VGNCJQHV	dog	Ixodes ricinus	adult female	1	8891	2019-06-27	yes					R.helvetica
AK6VDWWA	dog	Ixodes ricinus	adult female	1	5038	2019-06-27	no
6YUVTZYD	dog	Ixodes ricinus	adult female	5	1325	2019-06-27	no
MGKVWUFX	dog	Ixodes ricinus	adult female	1	1074	2019-06-28	no
4CG8Y49U	dog	Ixodes ricinus	adult female	2	5256	2019-06-28	no
FGR5MMCX	unknown	Ixodes ricinus	adult female	1	5625	2019-06-28	no
VT8XZ9GJ	cat	Ixodes ricinus	adult female	2	3816	2019-06-28	no
TPHE7Q22	dog	Ixodes ricinus	adult female	1	1272	2019-06-28	no
S9ZE3ZZK	dog	Ixodes ricinus	adult female	1	3235	2019-06-28	yes					R.helvetica
VT1S3ZKA	dog	Ixodes ricinus	adult female	1	2985	2019-06-28	yes					R.helvetica
F4DDH56Z	dog	Ixodes ricinus	adult female	1	6659	2019-06-28	no
2WHGP3FV	dog	Ixodes ricinus	adult female	1	4585	2019-06-29	no
XJY5EUV9	dog	Ixodes ricinus	adult female	1	9251	2019-06-29	no
47TSVR2N	dog	Ixodes ricinus	adult female	1	5803	2019-07-01	no
AZKEJ6EQ	dog	Ixodes hexagonus	adult female	1	5595	2019-07-01	yes					R.helvetica
M26NN43G	dog	Ixodes ricinus	adult female	1	1381	2019-07-01	no
2KYN2RZ4	dog	Ixodes ricinus	adult female	1	2993	2019-07-01	no
RJKJ9M1A	dog	Ixodes ricinus	adult female	1	2731	2019-07-01	yes			A. phagocytophilum
RJKJ9M1A	dog	Ixodes ricinus	adult female	1	2731	2019-07-01	no
BAEM6J2H	dog	Ixodes ricinus	adult female	1	5281	2019-07-01	no
VT3EAD9G	cat	Ixodes ricinus	adult female	3	4814	2019-07-02	no
VTB9YWJ1	dog	Ixodes ricinus	adult female	1	4921	2019-07-02	no
VT4VEURC	dog	Ixodes ricinus	adult female	1	4761	2019-07-02	yes					R.helvetica
VT1Q1QP8	cat	Ixodes ricinus	adult female	1	3731	2019-07-02	no
VTYDRS42	dog	Ixodes ricinus	adult female	1	3956	2019-07-02	yes					R.helvetica
VTSX6S25	cat	Ixodes ricinus	adult female	1	3732	2019-07-02	no
VTZ44NRC	dog	Ixodes ricinus	adult female	1	3971	2019-07-02	yes			A. phagocytophilum
YKVR1KJG	dog	Ixodes ricinus	nymph	1	6114	2019-07-02	yes	B. burgdorferi s.s., B. garinii				R. helvetica
YKVR1KJG	dog	Ixodes ricinus	nymph	1	6114	2019-07-02	no
VTDJYH3E	dog	Ixodes hexagonus	adult female	1	5256	2019-07-03	no
HZHE99PA	dog	Ixodes ricinus	adult female	1	2404	2019-07-03	no
W8QCMBKA	cat	Ixodes ricinus	adult male	5	unknown	2019-07-03	no
W8QCMBKA	cat	Ixodes ricinus	adult female	36	unknown	2019-07-03	no
W8QCMBKA	cat	Ixodes ricinus	adult female	1	unknown	2019-07-03	yes					Neoehrlichia mikurensis
W8QCMBKA	cat	Ixodes ricinus	adult female	3	unknown	2019-07-03	yes					R. helvetica
VTMTUB87	dog	Ixodes hexagonus	adult female	1	3291	2019-07-03	no
M6RCF1K1	cat	Ixodes ricinus	nymph	2	3888	2019-07-03	no
QNZQF2XZ	cat	Ixodes ricinus	adult female	1	7346	2019-07-04	yes	B. garinii
QNZQF2XZ	cat	Ixodes ricinus	adult female	1	7346	2019-07-04	no
BAGK2ZFS	cat	Ixodes ricinus	adult female	1	7346	2019-07-04	no
XEUXQW8V	unknown	Ixodes ricinus	adult female	3	3208	2019-07-04	no
NZ3URRJT	dog	Ixodes ricinus	adult female	2	4661	2019-07-04	no
SR4JE913	dog	Ixodes ricinus	adult female	1	6075	2019-07-04	yes		B. divergens
EJQU6NEC	cat	Ixodes ricinus	adult female	1	5694	2019-07-05	no
YCTXCTAR	cat	Ixodes ricinus	adult female	1	3062	2019-07-05	no
H49ZKHG2	unknown	Ixodes ricinus	adult female	1	1218	2019-07-05	no
ZAA4A2WF	dog	Ixodes ricinus	adult female	1	6029	2019-07-05	yes					R. helvetica
ZAA4A2WF	dog	Ixodes ricinus	adult female	1	6029	2019-07-05	no
VT9XBRD6	dog	Ixodes ricinus	adult female	1	2988	2019-07-06	no
AB17P5AC	dog	Ixodes ricinus	adult female	2	6166	2019-07-06	no
VTGWUCCK	dog	Ixodes ricinus	adult female	1	2986	2019-07-06	no
UR94YGVP	dog	Ixodes ricinus	adult female	1	1319	2019-07-06	no
GWGHN4PP	dog	Ixodes ricinus	adult female	1	7535	2019-07-06	yes					Neoehrlichia mikurensis
5DKJ9KM6	dog	Ixodes ricinus	adult female	1	3958	2019-07-07	no
4B662MFK	cat	Ixodes ricinus	adult male	1	3281	2019-07-07	yes	B. valaisiana				R. helvetica
4B662MFK	cat	Ixodes ricinus	adult female	5	3281	2019-07-07	no
4B662MFK	cat	Ixodes ricinus	adult female	1	3281	2019-07-07	yes			A. phagocytophilum
4B662MFK	cat	Ixodes ricinus	adult female	4	3281	2019-07-07	yes					R. helvetica
2EDRNZ4V	dog	Ixodes ricinus	adult female	1	2741	2019-07-07	no
VT82D3EV	dog	Ixodes ricinus	adult female	1	2283	2019-07-08	no
PPZT1AT4	dog	Ixodes ricinus	adult female	1	4707	2019-07-08	no
MM9KXMGR	dog	Ixodes ricinus	adult female	1	1213	2019-07-08	no
VT6H4URX	dog	Ixodes ricinus	adult female	1	3731	2019-07-08	no
NCNDQTQG	cat	Ixodes ricinus	adult female	1	2291	2019-07-08	yes					R. helvetica
YTXAGSVT	cat	Ixodes hexagonus	adult female	1	2861	2019-07-08	no
TNFPVGD6	dog	Ixodes ricinus	adult female	2	3233	2019-07-08	no
VTZ2FH3D	dog	Ixodes ricinus	adult female	1	3731	2019-07-09	no
TDGFQPW3	dog	Ixodes ricinus	adult female	1	4351	2019-07-09	no
S967SKDE	dog	Ixodes ricinus	adult female	1	3411	2019-07-09	yes					R. helvetica
42EBJ1V2	dog	Ixodes ricinus	adult female	1	2353	2019-07-10	no
VTF31HJ5	cat	Ixodes ricinus	adult female	1	6414	2019-07-10	no
VT8TMCKR	dog	Ixodes ricinus	adult female	1	4921	2019-07-10	no
VTXGYS2D	dog	Ixodes ricinus	adult female	2	4761	2019-07-10	no
VTDR6JZZ	dog	Ixodes ricinus	adult female	2	4907	2019-07-10	no
N2W2FHVY	dog	Ixodes ricinus	adult female	1	1217 s	2019-07-10	yes					R. helvetica
8XR57AKJ	dog	Ixodes ricinus	adult female	1	6871	2019-07-11	no
36B9EWXM	dog	Ixodes ricinus	adult female	1	3871	2019-07-11	yes					R.helvetica
VTN5TDC2	dog	Ixodes ricinus	adult female	1	3335	2019-07-11	no
2EERNXGM	dog	Ixodes ricinus	adult female	1	5813	2019-07-11	yes					Neoehrlichia mikurensis
KYFGYSSS	dog	Ixodes ricinus	adult female	1	2715	2019-07-11	no
PURTFD4J	cat	Ixodes ricinus	adult female	2	3764	2019-07-12	no
N4DKXW1P	dog	Ixodes ricinus	adult female	1	67310 Traenheim, France	2019-07-12	no
154DSBQ2	cat	Ixodes ricinus	adult female	1	3852	2019-07-14	no
ZW9PDR6S	dog	Ixodes ricinus	adult female	1	9246	2019-07-15	no
9MAER5P3	dog	Ixodes ricinus	adult female	1	2141	2019-07-15	yes					R. helvetica
ZTDME416	dog	Ixodes ricinus	adult female	1	3706	2019-07-15	no
YV9FWP8M	cat	Ixodes ricinus	adult female	1	7041	2019-07-15	yes					R. helvetica
A71DPWWP	dog	Ixodes ricinus	adult female	1	4839	2019-07-15	yes					R. helvetica
A71DPWWP	dog	Ixodes ricinus	adult female	1	4839	2019-07-15	no
8WUQS8HF	dog	Ixodes ricinus	nymph	1	7981	2019-07-16	no
8WUQS8HF	dog	Ixodes ricinus	adult female	2	7981	2019-07-16	no
SMSWFHS5	dog	Ixodes ricinus	adult female	1	7025	2019-07-16	no
3SAQ6926	dog	Ixodes ricinus	adult female	1	5504	2019-07-17	no
VT8GGP51	dog	Ixodes ricinus	adult female	1	6286	2019-07-17	no
7S9KDVZC	dog	Ixodes ricinus	adult female	1	5044	2019-07-17	no
VT74HH6U	dog	Ixodes ricinus	adult female	1	2041	2019-07-17	no
GHSYG15Y	dog	Ixodes ricinus	adult female	2	7108	2019-07-17	no
BNKGV2BN	dog	Ixodes ricinus	adult female	3	2718 s	2019-07-17	no
HC2DBUA9	dog	Ixodes ricinus	adult female	1	5511	2019-07-17	no
AAJEV9H3	dog	Ixodes ricinus	adult female	1	6029	2019-07-18	yes					R. helvetica
VTYU2NAT	dog	Ixodes ricinus	adult female	1	3334	2019-07-18	no
YPZJF2XQ	dog	Ixodes ricinus	adult female	1	3825	2019-07-19	no
UFDEEN7P	dog	Ixodes ricinus	adult female	1	5247	2019-07-19	yes	B. valaisiana				Neoehrlichia mikurensis
UFDEEN7P	dog	Ixodes ricinus	adult female	2	5247	2019-07-19	no
K1ZRTM6P	dog	Ixodes ricinus	adult female	1	2771	2019-07-20	no
K1ZRTM6P	dog	Ixodes ricinus	adult female	1	2771	2019-07-20	yes					Neoehrlichia mikurensis
VTSD9NPY	dog	Ixodes ricinus	adult female	1	7335	2019-07-22	no
1QKY8GXS	dog	Ixodes hexagonus	adult female	1	5345	2019-07-22	no
N2WTDU6G	cat	Ixodes ricinus	nymph	3	6585	2019-07-23	no
N2WTDU6G	cat	Ixodes ricinus	nymph	1	6585	2019-07-23	yes					R. helvetica
N2WTDU6G	cat	Ixodes ricinus	nymph	1	6585	2019-07-23	yes	B. garinii, B. burgdorferi s.s.
S4NAFJP6	dog	Ixodes ricinus	nymph	2	9531	2019-07-24	no
S4NAFJP6	dog	Ixodes ricinus	adult male	8	9531	2019-07-24	no
S4NAFJP6	dog	Ixodes ricinus	adult male	1	9531	2019-07-24	yes					Neoehrlichia mikurensis
S4NAFJP6	dog	Ixodes ricinus	adult male	1	9531	2019-07-24	yes	B. garinii				Neoehrlichia mikurensis
S4NAFJP6	dog	Ixodes ricinus	adult male	1	9531	2019-07-24	yes	B. valaisiana, B. garinii
S4NAFJP6	dog	Ixodes ricinus	adult female	24	9531	2019-07-24	no
S4NAFJP6	dog	Ixodes ricinus	adult female	1	9531	2019-07-24	yes	B. valaisiana
S4NAFJP6	dog	Ixodes ricinus	adult female	2	9531	2019-07-24	yes			A. phagocytophilum
S4NAFJP6	dog	Ixodes ricinus	adult female	1	9531	2019-07-24	yes					R. helvetica
YZVW6GCH	dog	Ixodes ricinus	adult female	1	3941	2019-07-24	no
9Z2CJXJG	dog	Rhipicephalus sanguineus	nymph	1	40560 Vielle-Saint-Girons, France	2019-07-24	no
MA772C4J	cat	Ixodes hexagonus	adult female	1	4811	2019-07-24	no
VTM34TFZ	dog	Ixodes ricinus	adult female	4	6598	2019-07-25	no
VTM34TFZ	dog	Ixodes ricinus	adult female	1	6598	2019-07-25	yes	B. garinii
NU1J24T1	dog	Ixodes ricinus	adult female	1	5121	2019-07-26	no
UJ436DAH	cat	Ixodes ricinus	adult female	1	4105	2019-07-26	no
D8F5AAE7	dog	Ixodes ricinus	adult female	1	2353	2019-07-26	yes			A. phagocytophilum
HPAZCA4R	dog	Ixodes ricinus	adult female	1	3769	2019-07-28	no
S71PB1WF	dog	Ixodes ricinus	adult female	1	4143	2019-07-29	no
VTJDTTMP	dog	Ixodes ricinus	adult female	1	3817	2019-07-31	no
UX1XXVCG	dog	Ixodes ricinus	adult female	1	2993	2019-07-31	no
E3UTAXRS	cat	Ixodes ricinus	adult female	1	8338	2019-07-31	no
VTBA83P8	dog	Ixodes ricinus	adult female	1	7315	2019-08-01	no
VF6W7S2W	dog	Ixodes ricinus	adult female	1	4624	2019-08-01	no
K3KD87ET	dog	Ixodes ricinus	adult female	2	1695	2019-08-02	no
VTM5CKGS	dog	Ixodes ricinus	adult female	1	3814	2019-08-02	no
AAEAXVTH	dog	Ixodes ricinus	adult female	1	5171	2019-08-04	no
2P4Z6WKF	dog	Ixodes hexagonus	adult female	1	7025	2019-08-04	no
QWJNUQ6D	dog	Ixodes ricinus	adult female	1	5754	2019-08-05	no
KAN2J3NJ	dog	Ixodes ricinus	nymph	1	2408	2019-08-05	no
KAN2J3NJ	dog	Ixodes hexagonus	adult female	1	2408	2019-08-05	no
3SJRC2Y4	dog	Ixodes ricinus	adult female	1	1312	2019-08-05	no
ETUAD4GU	dog	Ixodes ricinus	adult female	1	3764	2019-08-06	yes					R. helvetica
RR6953DF	dog	Ixodes hexagonus	nymph	2	4205	2019-08-06	no
4R7CHKMB	cat	Ixodes ricinus	nymph	1	8338	2019-08-06	no
2WS4PFYT	cat	Ixodes ricinus	adult female	1	5022	2019-08-07	yes	B. spielmanii		A. phagocytophilum
YGU3B2MS	dog	Ixodes ricinus	adult female	1	7451	2019-08-07	no
YGU3B2MS	dog	Ixodes ricinus	adult female	1	7451	2019-08-07	yes					R. helvetica
VT8JHS4C	cat	Ixodes hexagonus	nymph	1	2283	2019-08-08	no
VTDE57YB	dog	Ixodes ricinus	adult female	1	9403	2019-08-09	no
52CH812X	dog	Ixodes ricinus	adult female	1	2715	2019-08-09	yes					R. helvetica
52CH812X	dog	Ixodes ricinus	adult female	1	2715	2019-08-09	no
VTW7EDQS	cat	Ixodes ricinus	adult female	1	2988	2019-08-09	no
8MR9C3RK	dog	Ixodes ricinus	adult female	1	3524	2019-08-10	yes					R. helvetica
8MR9C3RK	dog	Ixodes ricinus	adult female	1	3524	2019-08-10	yes	B. spielmanii
B7PCRX7R	dog	Ixodes ricinus	adult female	3	5691	2019-08-12	no
45YKD8U9	dog	Ixodes ricinus	adult female	1	3723	2019-08-12	no
VTTRTSJ6	dog	Ixodes ricinus	adult female	1	7331	2019-08-12	no
1WGZM9MK	dog	Ixodes ricinus	adult female	1	3707	2019-08-12	no
VTQV1T68	dog	Ixodes hexagonus	adult female	1	3402	2019-08-13	no
K2JNV1YW	dog	Dermacentor reticulatus	adult male	1	Point André Siebenbour, Bascharage, Luxembourg	2019-08-13	no
XBYCZWUT	cat	Ixodes ricinus	adult female	2	1382	2019-08-14	no
XBYCZWUT	cat	Ixodes hexagonus	adult female	1	1382	2019-08-14	no
VT94HGMB	cat	Ixodes ricinus	adult female	1	2612	2019-08-15	no
RG4VFNU7	dog	Ixodes ricinus	adult female	2	37441 Bad Sachsa, Germany	2019-08-15	no
82WK18VA	unknown	Ixodes ricinus	adult female	1	5641	2019-08-15	no
15PKVB6G	cat	Ixodes ricinus	adult female	2	3481	2019-08-15	no
DUK3F4KW	dog	Ixodes ricinus	adult female	5	5651	2019-08-16	no
BEGHS1EQ	dog	Ixodes ricinus	adult female	1	01848 Hohnstein, Germany	2019-08-16	yes					R. helvetica
BEGHS1EQ	dog	Ixodes ricinus	adult female	4	1849 Hohnstein, Germany	2019-08-16	no
T21HZKHQ	dog	Ixodes ricinus	adult female	1	1222	2019-08-17	yes			A. phagocytophilum
EXZZYV72	dog	Ixodes ricinus	adult female	1	3905	2019-08-17	no
EGVKB67C	dog	Ixodes hexagonus	nymph	1	3863	2019-08-18	no
ADMS5R7N	dog	Ixodes ricinus	adult female	1	4931	2019-08-18	no
HXV784NC	dog	Ixodes ricinus	adult female	2	682 91 Filipstad, Sweden	2019-08-19	no
SB3FX173	dog	Ixodes ricinus	adult female	1	7038	2019-08-19	no
7TC9PACP	dog	Ixodes ricinus	adult female	1	unknown	2019-08-20	no
DP6943NB	dog	Ixodes hexagonus	adult female	1	2715	2019-08-20	no
R89P3MSJ	dog	Ixodes ricinus	adult female	1	3708	2019-08-20	yes					R. helvetica
PKQAAN38	dog	Ixodes ricinus	adult female	1	4793	2019-08-20	no
567H69XA	dog	Ixodes ricinus	adult female	2	6957	2019-08-20	no
KJFCVYM9	dog	Ixodes ricinus	adult female	1	1076	2019-08-21	no
9199D388	dog	Ixodes ricinus	adult female	1	5142	2019-08-22	no
Z6FW63WJ	dog	Ixodes ricinus	adult female	1	2986	2019-08-23	no
MXSX92QK	unknown	Ixodes ricinus	adult female	1	4907	2019-08-23	yes	B. burgdorferi s.s., B. garinii
RVJUPHSC	dog	Ixodes ricinus	adult female	2	7981	2019-08-23	no
DYZASMK3	dog	Ixodes ricinus	adult female	1	unknown	2019-08-24	no
82R7U6GU	dog	Ixodes ricinus	adult female	1	2712	2019-08-24	yes					R. helvetica
SVF2J1BZ	dog	Ixodes ricinus	adult female	1	2374	2019-08-25	no
MKHZTZ3X	dog	Ixodes ricinus	adult female	1	2374	2019-08-25	no
ZDYH963S	unknown	Ixodes ricinus	adult female	1	4907	2019-08-26	yes		B. microti			Neoehrlichia mikurensis
S8H1ZKRA	dog	Ixodes ricinus	adult female	1	1733	2019-08-26	no
VY1DPU13	dog	Ixodes ricinus	adult female	1	3332	2019-08-26	no
9DQYP5Z9	dog	Ixodes ricinus	adult female	4	3981	2019-08-27	no
9DQYP5Z9	dog	Ixodes hexagonus	nymph	5	3981	2019-08-27	no
9DQYP5Z9	dog	Ixodes hexagonus	adult female	1	3981	2019-08-27	no
URC8931B	dog	Ixodes ricinus	adult female	1	5631	2019-08-27	no
VTKQGFM5	dog	Ixodes ricinus	adult female	1	4751	2019-08-27	yes	B. garinii, B. valaisiana
FP6SYSSC	dog	Ixodes ricinus	adult female	1	7721	2019-08-27	no
VTG82NCG	dog	Ixodes ricinus	adult female	1	4907	2019-08-28	no
VT5VYPB7	dog	Ixodes ricinus	adult female	1	2982	2019-08-30	no
31R91MX1	dog	Dermacentor reticulatus	adult male	1	4675	2019-08-30	yes					R. raoultii
QCP47C3S	dog	Ixodes ricinus	adult female	1	5627	2019-08-30	yes					R. helvetica
T5QTYFU4	dog	Ixodes ricinus	adult female	1	6531	2019-08-30	yes			A. phagocytophilum
URKH83K1	dog	Ixodes ricinus	adult female	1	6523	2019-08-31	yes	B. valaisiana
T21JCP9T	cat	Ixodes ricinus	adult female	1	2408	2019-09-01	no
T21JCP9T	cat	Ixodes hexagonus	nymph	3	2408	2019-09-01	no
T21JCP9T	cat	Ixodes hexagonus	adult female	2	2408	2019-09-01	no
RPMNRE59	dog	Ixodes ricinus	adult female	1	7721	2019-09-01	yes		B. venatorum
VTJSTAAP	dog	Dermacentor reticulatus	adult male	1	6112	2019-09-02	no
VT8AHGGU	cat	Ixodes ricinus	adult female	2	5256	2019-09-02	no
AKTYRCTA	cat	Ixodes ricinus	adult female	1	1608	2019-09-02	no
U3HSWTHD	dog	Ixodes ricinus	adult male	2	1215	2019-09-03	no
U3HSWTHD	dog	Ixodes ricinus	adult female	2	1215	2019-09-03	no
U3HSWTHD	dog	Ixodes ricinus	adult female	1	1215	2019-09-03	yes	B. garinii
U3HSWTHD	dog	Ixodes ricinus	adult female	1	1215	2019-09-03	yes	B. valaisiana
BREP4AFV	dog	Ixodes ricinus	adult female	1	3233	2019-09-06	no
HM3VMA8W	cat	Ixodes ricinus	adult female	1	4101	2019-09-07	no
D3SESY9X	dog	Ixodes ricinus	adult female	3	7722	2019-09-03	yes					R.helvetica
VTJT9RYK	cat	Ixodes ricinus	adult female	1	8435	2019-09-09	no
GE4ZJ2TM	dog	Ixodes ricinus	adult female	1	3708	2019-09-13	no
UK6REHPP	cat	Ixodes ricinus	adult female	1	1025	2019-09-14	no
VTK6JCHM	dog	Ixodes hexagonus	larva	1	6133	2019-09-16	no
VTK6JCHM	dog	Ixodes hexagonus	nymph	1	6133	2019-09-16	no
VTK6JCHM	dog	Ixodes hexagonus	adult female	1	6133	2019-09-16	no
YZTFGF5A	dog	Ixodes ricinus	adult female	1	4214	2019-09-16	yes					Neoehrlichia mikurensis
XEFDP8NV	dog	Ixodes ricinus	adult female	1	2353	2019-09-16	no
DFJN73ZS	unknown	Ixodes ricinus	adult female	1	1218	2019-09-16	yes					R. helvetica
YQBCPPXT	cat	Ixodes hexagonus	nymph	1	7331	2019-09-17	no
VTJD77S9	dog	Ixodes ricinus	adult female	1	4761	2019-09-18	no
VT51SN2S	dog	Ixodes ricinus	adult female	1	4902	2019-09-18	no
U76S1V84	dog	Ixodes ricinus	adult female	1	3132	2019-09-18	no
F6B9GYSG	dog	Ixodes ricinus	adult female	2	54608 Sellerich, Germany	2019-09-19	no
F6B9GYSG	dog	Ixodes ricinus	adult female	1	54609 Sellerich, Germany	2019-09-19	yes			A. phagocytophilum
3EQCYYAN	dog	Ixodes ricinus	adult female	1	7442	2019-09-19	no
3EQCYYAN	dog	Ixodes ricinus	adult female	1	7442	2019-09-19	yes	B. afzelli				Neoehrlichia mikurensis
DBQTRCBA	dog	Ixodes ricinus	adult female	1	6164	2019-09-22	no
A7S1TRUZ	dog	Ixodes ricinus	adult male	7	1448	2019-09-22	no
A7S1TRUZ	dog	Ixodes ricinus	adult male	1	1448	2019-09-22	yes	B. afzelli
A7S1TRUZ	dog	Ixodes ricinus	adult male	1	1448	2019-09-22	yes					R. helvetica
A7S1TRUZ	dog	Ixodes ricinus	adult female	4	1448	2019-09-22	no
A7S1TRUZ	dog	Ixodes ricinus	adult female	1	1448	2019-09-22	yes	B. afzelli
VT21SA7Z	dog	Ixodes ricinus	adult female	1	8303	2019-09-23	no
MVZTHF1A	cat	Ixodes ricinus	adult female	1	3222	2019-09-23	yes					Neoehrlichia mikurensis
MFCA5DN9	cat	Ixodes ricinus	adult female	1	1911	2019-09-23	yes					R. helvetica
F3TW6VX6	dog	Ixodes ricinus	adult female	1	3524	2019-09-24	yes		B. divergens
SEWAVE17	cat	Ixodes ricinus	adult female	1	1447	2019-09-24	no
1QR8VG97	dog	Ixodes ricinus	adult female	1	6721	2019-09-25	no
NC7HFKHM	dog	Ixodes ricinus	adult female	1	8422	2019-09-28	no
C188KW43	dog	Ixodes ricinus	adult female	1	4132	2019-09-29	no
1R4MVUJM	dog	Ixodes ricinus	adult female	1	3641	2019-09-29	no
8ZJU7JRK	dog	Ixodes ricinus	adult female	1	7722	2019-09-29	no
MNTSY141	dog	Ixodes ricinus	adult female	1	5706	2019-09-30	no
VTVFGUW6	cat	Ixodes ricinus	adult female	1	2593	2019-10-01	yes					R. helvetica
S3Z3PUVE	dog	Ixodes ricinus	adult female	1	4641	2019-10-02	no
9QSV8167	dog	Ixodes ricinus	adult female	1	3069	2019-10-02	no
VT472DA9	cat	Ixodes hexagonus	larva	2	1023	2019-10-03	no
VT472DA9	cat	Ixodes hexagonus	nymph	65	1023	2019-10-03	no
VT472DA9	cat	Ixodes hexagonus	nymph	1	1023	2019-10-03	yes					R. helvetica
VT472DA9	cat	Ixodes hexagonus	adult female	1	1023	2019-10-03	no
VTQJDNFV	cat	Ixodes ricinus	adult female	2	1023	2019-10-04	no
VTQJDNFV	cat	Ixodes ricinus	adult female	1	1023	2019-10-04	yes					R. helvetica
C32U64M7	dog	Ixodes ricinus	adult female	1	1023	2019-09-09	yes					R. helvetica
VTT171JU	dog	Ixodes ricinus	adult female	1	5256	2019-10-04	no
VTXDRPHR	cat	Ixodes ricinus	adult female	1	1023	2019-10-04	no
VTPY1SA7	dog	Ixodes ricinus	adult female	1	1023	2019-10-04	no
VTBN8PGM	cat	Ixodes ricinus	adult male	1	1023	2019-10-04	yes	B. valaisiana
VTBN8PGM	cat	Ixodes ricinus	adult female	1	1023	2019-10-04	no
VTSTTKMZ	dog	Ixodes ricinus	adult female	1	1023	2019-10-04	no
RFRNQ7X1	dog	Ixodes ricinus	adult female	1	6024	2019-10-04	yes					Neoehrlichia mikurensis
KFH86CYP	cat	Ixodes ricinus	adult female	1	2771	2019-10-06	yes					R.helvetica
5PFJ72P6	cat	Ixodes ricinus	adult female	1	3871	2019-10-08	yes	B. garinii
TTQ8QCYZ	dog	Dermacentor reticulatus	adult female	1	5231	2019-10-08	no
H7XE9MT4	dog	Ixodes ricinus	adult female	1	unknown	2019-10-08	yes					Neoehrlichia mikurensis
P919M2B5	dog	Dermacentor reticulatus	adult male	1	1964	2019-10-08	no
P919M2B5	dog	Dermacentor reticulatus	adult female	2	1964	2019-10-08	no
JS3ZUSP3	dog	Ixodes ricinus	adult female	1	3233	2019-10-10	no
QB7PNQHC	cat	Ixodes ricinus	adult female	1	3054	2019-10-13	no
VTA5R7W1	cat	Ixodes hexagonus	nymph	1	5308	2019-10-15	no
VTA5R7W1	cat	Ixodes hexagonus	adult female	2	5308	2019-10-15	no
DMYU4FEG	dog	Ixodes ricinus	nymph	1	unknown	2019-10-16	no
VTPA1DS2	dog	Ixodes ricinus	adult female	1	4904	2019-10-16	no
VTAUD87K	dog	Ixodes ricinus	adult female	1	2991	2019-10-16	no
F5GSXJN7	dog	Ixodes ricinus	adult female	1	7722	2019-10-16	no
1EWKXACB	dog	Ixodes ricinus	adult female	1	3245	2019-10-17	no
B9RQQZST	cat	Ixodes ricinus	adult female	1	2803	2019-10-17	no
SHWEJYGM	dog	Ixodes hexagonus	nymph	1	3235	2019-10-20	no
SHWEJYGM	dog	Ixodes hexagonus	adult female	1	3235	2019-10-20	no
YX1DMGWN	cat	Ixodes ricinus	adult female	1	3223	2019-10-21	no
VTMF44F1	dog	Ixodes ricinus	adult female	1	2266	2019-10-04	yes					R. helvetica
VTT1A8XX	dog	Ixodes ricinus	adult female	1	1023	2019-10-22	no
VTYD6UBT	cat	Ixodes ricinus	adult female	1	1023	2019-10-23	no
VTWQTMTA	cat	Ixodes ricinus	adult female	1	1023	2019-10-23	no
VTCUUGSS	dog	Ixodes ricinus	adult female	1	1023	2019-10-23	no
VTT36NWV	cat	Ixodes ricinus	adult female	1	1023	2019-10-23	no
VTTDKUC8	cat	Ixodes ricinus	adult female	1	1023	2019-10-23	yes					R. helvetica
WFYFTKRA	dog	Ixodes ricinus	nymph	1	2440 Antwerpen, Belgium	2019-10-24	no
UBE31MDP	dog	Ixodes ricinus	adult female	1	4793	2019-10-24	no
VTF2CCKE	cat	Ixodes ricinus	adult female	1	2612	2019-10-25	no
85SKBDYQ	dog	Dermacentor reticulatus	adult male	1	4793	2019-10-27	no
37DZHMX4	dog	Ixodes ricinus	adult female	1	2718	2019-10-28	no
TK9AWRAE	unknown	Ixodes ricinus	adult female	1	4907	2019-10-30	no
7D29HQPB	dog	Ixodes ricinus	adult female	1	3343	2019-10-30	no
MT1V4NPM	dog	Dermacentor reticulatus	adult male	1	8660 West-Vlaanderen, Belgium	2019-10-30	no
MT1V4NPM	dog	Dermacentor reticulatus	adult female	2	8660 West-Vlaanderen, Belgium	2019-10-30	yes					R. raoultii
MT1V4NPM	dog	Dermacentor reticulatus	adult female	2	8660 West-Vlaanderen, Belgium	2019-10-30	no
YPNK4PQM	dog	Ixodes ricinus	adult female	1	1355	2019-11-01	no
UPUARFSN	dog	Ixodes ricinus	adult male	1	3342	2019-11-04	no
UPUARFSN	dog	Ixodes ricinus	adult female	1	3342	2019-11-04	no
KHNTY1V9	dog	Ixodes ricinus	adult female	1	2353	2019-11-05	no
VTKQ43ZF	dog	Ixodes ricinus	adult female	1	2611	2019-10-21	yes					R. helvetica
VTV6UCHC	dog	Ixodes ricinus	adult female	1	9401	2019-11-06	yes					R. helvetica
QD16JGJV	dog	Dermacentor reticulatus	adult male	3	1865	2019-11-09	no
QD16JGJV	dog	Dermacentor reticulatus	adult female	2	1865	2019-11-09	no
RWDDNYCW	cat	Dermacentor reticulatus	adult female	1	1865	2019-11-09	no
8XZWWE89	dog	Dermacentor reticulatus	adult female	1	3274	2019-11-09	no
7VFDXZ4B	dog	Ixodes ricinus	adult female	1	3248	2019-11-10	no
7VFDXZ4B	dog	Dermacentor reticulatus	adult male	5	3248	2019-11-10	no
7VFDXZ4B	dog	Dermacentor reticulatus	adult male	1	3248	2019-11-10	yes					R. raoultii
7VFDXZ4B	dog	Dermacentor reticulatus	adult female	5	3248	2019-11-10	no
3V8C2HYG	cat	Ixodes ricinus	adult female	1	3223	2019-11-12	yes					R. helvetica
42KGQP4P	cat	Ixodes ricinus	adult female	1	1446	2019-11-12	no
BT9YY8XW	cat	Ixodes ricinus	adult female	1	8265	2019-11-13	no
VTCMXXTD	dog	Ixodes ricinus	adult female	1	5256	2019-11-14	no
T41EUUGN	cat	Ixodes ricinus	adult female	1	2665	2019-11-15	no
B3JVMS8R	dog	Ixodes ricinus	adult female	1	6415	2019-11-29	no
6ZW18JWZ	dog	Dermacentor reticulatus	adult male	1	5215	2019-12-10	yes					R. raoultii
A8AMR83D	dog	Dermacentor reticulatus	adult female	1	6566	2019-12-19	no
D3SESY9X	dog	Ixodes ricinus	adult male	1	8435	2019-09-03	no
D3SESY9X	dog	Ixodes ricinus	adult female	21	8435	2019-09-03	no
D3SESY9X	dog	Ixodes ricinus	adult female	2	8435	2019-09-03	yes					Neoehrlichia mikurensis
D3SESY9X	dog	Ixodes ricinus	adult female	1	8435	2019-09-03	yes		B. divergens
QD16JGJV	dog	Ixodes ricinus	adult female	1	8435	2019-11-09	yes					R. helvetica
D3SESY9X	dog	Dermacentor reticulatus	adult female	1	1865	2019-09-03	no
VTDB7APT	dog	Ixodes ricinus	adult female	1	3817	2020-01-22	no
D2HBB429	dog	Ixodes ricinus	adult female	1	2353	2020-01-24	yes					R. helvetica
A7TPEG4F	dog	Ixodes hexagonus	nymph	5	7025	2020-02-05	no
A7TPEG4F	dog	Ixodes hexagonus	nymph	1	7025	2020-02-05	yes		B. canis
VTW7X7RZ	dog	Ixodes ricinus	adult female	1	4285	2020-02-12	no
R49CJEVN	dog	Ixodes ricinus	adult male	1	7025	2020-02-12	no
R49CJEVN	dog	Ixodes ricinus	adult male	1	7025	2020-02-12	yes			A. platys, A. phagocytophilum
R49CJEVN	dog	Ixodes ricinus	adult female	1	7025	2020-02-12	no
R49CJEVN	dog	Ixodes ricinus	adult female	1	7025	2020-02-12	yes	B. burgdorferi s.l.
VT6XR9Z2	dog	Ixodes ricinus	adult female	1	3161	2020-02-17	no
74Q9XG8Y	dog	Ixodes ricinus	adult female	1	3544	2020-02-26	no
DSBJY6Q4	cat	Ixodes ricinus	adult female	1	4105	2020-02-28	no
Z7QTHEYZ	dog	Ixodes ricinus	adult female	1	7131	2020-02-28	yes					R. helvetica
VTDJXYN6	cat	Ixodes ricinus	adult female	1	3815	2020-02-28	no
VT1RGPC1	dog	Ixodes ricinus	adult female	1	4872	2020-02-28	no
VTTG2QGF	dog	Ixodes ricinus	nymph	5	4882	2020-02-28	no			catch all only, after sequnecing: no Anaplasma, but bacteria from skin
9X2H3NW1	dog	Ixodes ricinus	adult female	1	1074	2020-02-29	yes					R. helvetica
VT74CV1T	dog	Ixodes ricinus	adult female	1	1023	2020-03-02	no
8YR2ABSF	cat	Ixodes ricinus	adult female	1	3204	2020-03-02	no
CFAJ4SW9	cat	Ixodes ricinus	adult female	1	3204	2020-03-02	no			catch all only, after sequnecing: no Anaplasma, but bacteria from skin
AG4QHSUG	dog	Ixodes ricinus	adult female	1	5631	2020-03-05	no
VTJWF1V5	cat	Ixodes ricinus	adult female	1	3816	2020-03-06	no
WGQ4TMBR	cat	Ixodes ricinus	adult female	1	4561	2020-03-09	no
6G61ZSZZ	dog	Ixodes ricinus	adult female	1	2801	2020-03-12	no
YUE7AYEW	dog	Ixodes ricinus	adult male	1	4661	2020-03-15	yes					R. helvetica
YUE7AYEW	dog	Ixodes ricinus	adult male	1	4661	2020-03-15	no
YUE7AYEW	dog	Ixodes ricinus	adult female	1	4661	2020-03-15	yes					R. helvetica
5URN6S45	dog	Ixodes ricinus	adult female	1	6166	2020-03-16	no
KAQ9SEZF	dog	Ixodes ricinus	adult female	1	6166	2020-03-16	no
Y4DYSHKN	dog	Ixodes ricinus	adult female	1	6166	2020-03-16	no
VTAD7GSA	cat	Ixodes ricinus	adult female	1	4271	2020-03-17	no
211XHUTH	cat	Dermacentor reticulatus	adult male	1	1447	2020-03-18	no
VT79GZPQ	cat	Ixodes ricinus	adult female	1	2981	2020-03-20	no
XQ2QT6C3	dog	Ixodes ricinus	adult female	4	8427	2020-03-20	no
6S3NWSUK	dog	Ixodes ricinus	adult female	1	6523	2020-03-20	no
KX835JEX	dog	Ixodes ricinus	adult female	1	6523	2020-03-20	no
A5KHQ4RB	dog	Ixodes ricinus	adult female	1	8253	2020-03-21	yes			A. phagocytophilum
HGR1DUU9	dog	Ixodes ricinus	adult female	1	7071	2020-03-21	no
BMNY368D	dog	Ixodes ricinus	adult female	1	2721	2020-03-21	no
U76PFBBF	dog	Ixodes ricinus	adult female	1	4635	2020-03-21	no
7MQNE6PP	dog	Ixodes ricinus	adult female	1	7038	2020-03-23	yes					Neoehrlichia mikurensis
7MQNE6PP	dog	Ixodes ricinus	adult female	1	7038	2020-03-23	no
D5EGQYFR	dog	Ixodes ricinus	adult female	1	4472	2020-03-23	no
11D5WTJZ	cat	Ixodes ricinus	adult female	3	2723	2020-03-26	yes					R. helvetica
11D5WTJZ	cat	Ixodes ricinus	adult female	1	2723	2020-03-26	no
VT5MH868	dog	Ixodes ricinus	adult female	1	3816	2020-03-27	no
VTRFVW7F	cat	Ixodes ricinus	adult female	1	1023	2020-03-30	yes					R. helvetica
XNNJ6X9J	dog	Ixodes ricinus	adult female	1	2914	2020-04-01	yes					R. helvetica
A6CC9MEW	dog	Ixodes ricinus	adult female	1	3446	2020-04-02	no
ZAYE4ZUQ	cat	Ixodes ricinus	adult female	1	9298	2020-04-03	no
ZAYE4ZUQ	cat	Ixodes ricinus	adult female	1	9298	2020-04-03	yes					R. helvetica
DD76AEPY	dog	Ixodes ricinus	adult female	2	3233	2020-04-05	no
VTSQ5WUG	cat	Ixodes ricinus	adult female	2	3817	2020-04-06	no
VTSQ5WUG	cat	Ixodes hexagonus	larva	1	3817	2020-04-06	no
VTSQ5WUG	cat	Ixodes hexagonus	nymph	9	3817	2020-04-06	no
U34V8GHS	dog	Ixodes ricinus	adult female	5	8427	2020-04-08	no
U34V8GHS	dog	Ixodes ricinus	adult female	1	8427	2020-04-08	yes					Neoehrlichia mikurensis, R. helvetica
U34V8GHS	dog	Ixodes ricinus	adult female	1	8427	2020-04-08	yes	B. garinii, B. burgdorferi s.l., B. valaisiana				R. helvetica
8F6MCU17	dog	Ixodes ricinus	adult female	1	6523	2020-04-08	no
KG1P4EES	dog	Ixodes ricinus	adult female	1	3626	2020-04-09	no
JB7DS4BA	dog	Ixodes ricinus	adult female	1	3381	2020-04-09	no
A7MDRCA2	dog	Ixodes ricinus	adult male	1	4707	2020-04-11	no
A7MDRCA2	dog	Ixodes ricinus	adult female	1	4707	2020-04-11	no
MTJ4MK47	cat	Ixodes ricinus	adult female	1	1097	2020-04-13	yes					R. helvetica
BPJPZDM5	dog	Ixodes ricinus	adult female	1	8412	2020-04-13	no
U4B4NJD3	dog	Ixodes ricinus	adult female	1	2924	2020-04-14	yes					Neoehrlichia mikurensis
3SZP5PJ8	cat	Ixodes ricinus	adult female	1	2641	2020-04-15	no
TCHGGUB2	dog	Ixodes ricinus	adult female	1	3208	2020-04-16	no
NDW1NZTE	dog	Ixodes ricinus	adult female	1	6171	2020-04-17	no
GHTBW2A4	dog	Ixodes ricinus	adult female	1	7534	2020-04-17	no
VTDUKA23	cat	Ixodes ricinus	adult female	1	3812	2020-04-17	no
7XTJMAQT	cat	Ixodes ricinus	adult female	1	4635	2020-04-19	no
H7V5ZVYZ	dog	Ixodes ricinus	adult male	1	3437	2020-04-20	no
H7V5ZVYZ	dog	Ixodes ricinus	adult female	1	3437	2020-04-20	yes	B. bisetti-carolinesis, B. spielmanii
H7V5ZVYZ	dog	Ixodes ricinus	adult female	1	3437	2020-04-20	no
3Z8EZNY8	dog	Ixodes ricinus	adult female	1	1251	2020-04-22	no
KH394SZP	dog	Ixodes ricinus	adult female	1	1447	2020-04-22	no
VTBZ2HPF	dog	Ixodes ricinus	adult female	1	4765	2020-04-22	no
VT4YVQKS	dog	Ixodes ricinus	adult female	1	4926	2020-04-22	no
MF9EKFAJ	dog	Ixodes ricinus	adult female	1	6135	2020-04-22	no
VTV26QPR	dog	Ixodes ricinus	adult female	1	4921	2020-04-23	no
VTXSA8T2	cat	Ixodes ricinus	adult female	1	5256	2020-04-23	no
VT1URT25	dog	Ixodes ricinus	adult female	1	4744	2020-04-23	yes	B.spielmanii, B. valaisiana
CEY4K5TC	cat	Ixodes ricinus	adult female	1	2641	2020-04-23	no
CEY4K5TC	cat	Ixodes ricinus	adult female	1	2641	2020-04-23	yes					R. helvetica
VTYQEFKM	cat	Ixodes ricinus	adult female	1	3313	2020-04-24	no
DBC8T2M4	dog	Ixodes ricinus	adult female	2	6099	2020-04-24	no
8K9HS9TV	dog	Ixodes ricinus	adult female	1	6102	2020-04-25	no
DGPQB7TW	dog	Ixodes ricinus	adult male	1	6176	2020-04-26	no
DGPQB7TW	dog	Ixodes ricinus	adult female	2	6176	2020-04-26	no
DGPQB7TW	dog	Ixodes ricinus	adult female	1	6176	2020-04-26	yes	B.spielmanii, B. valaisiana				Neoehrlichia mikurensis
N15FWDJZ	dog	Ixodes ricinus	adult female	1	4333	2020-04-28	no
EMXXD8SC	dog	Ixodes hexagonus	adult female	1	5095	2020-04-28	no
JSK1R4KV	dog	Ixodes ricinus	adult female	3	3233	2020-04-28	no
JSK1R4KV	dog	Ixodes ricinus	adult female	1	3233	2020-04-28	yes					Neoehrlichia mikurensis
AZ9CXSY9	cat	Ixodes ricinus	adult female	1	5694	2020-04-28	no
VTVEAFUK	cat	Ixodes ricinus	adult male	1	3815	2020-04-29	no			catch all only, after sequencing: no Anaplasma, but bacteria from skin
HUE4XPT2	dog	Ixodes ricinus	adult female	1	1336	2020-04-29	yes					R. helvetica
1FQ5E77Q	dog	Dermacentor reticulatus	adult female	1	4697	2020-04-29	no
PHE4BRPC	dog	Dermacentor reticulatus	adult female	1	4697	2020-04-29	yes					R. raoultii
PHE4BRPC	dog	Dermacentor reticulatus	adult female	1	4697	2020-04-29	no
M789MR1B	cat	Ixodes ricinus	adult female	2	3284	2020-05-01	no
BMKD3YF9	dog	Ixodes ricinus	adult female	1	7722	2020-05-01	no
CM39DVCR	dog	Ixodes ricinus	adult male	2	9331	2020-05-01	yes					R. helvetica
CM39DVCR	dog	Ixodes ricinus	adult female	1	9331	2020-05-01	yes					R. helvetica
CM39DVCR	dog	Ixodes ricinus	adult female	9	9331	2020-05-01	no
M26PVC5X	dog	Ixodes ricinus	adult female	1	6311	2020-05-02	no
QE1H47G6	dog	Ixodes ricinus	adult female	1	9365	2020-05-04	no
H96NV94C	dog	Ixodes ricinus	adult female	1	3544	2020-05-04	yes					R. helvetica
VTYECVUR	dog	Ixodes ricinus	adult female	1	3818	2020-05-08	yes		B. microti
R2BB15E1	dog	Ixodes ricinus	adult female	1	7722	2020-05-08	no
DBHT45JP	cat	Ixodes ricinus	adult female	1	1443	2020-05-09	no
PQUARNBW	dog	Ixodes ricinus	adult female	1	3832	2020-05-09	no
VTAG7AEQ	cat	Ixodes hexagonus	nymph	1	3813	2020-05-11	no
HHGZVHKS	dog	Dermacentor reticulatus	adult female	1	4691	2020-05-13	no
U53KM4TU	dog	Ixodes ricinus	adult female	1	7038	2020-05-14	no
JYMWS5EP	dog	Ixodes ricinus	adult female	1	4793	2020-05-14	no
PM3U658Z	cat	Ixodes ricinus	adult male	1	5694	2020-05-15	no			catch all only, after sequnecing: no Anaplasma, but bacteria from skin
PM3U658Z	cat	Ixodes ricinus	adult female	1	5694	2020-05-15	no
DCCVR7W1	dog	Ixodes ricinus	adult female	1	6151	2020-05-15	no
W7MC3RSR	dog	Ixodes ricinus	adult female	6	7025	2020-05-16	no
DYJ7ZZ4C	dog	Ixodes ricinus	adult female	1	1018	2020-05-16	yes					R. helvetica
XZFDX35H	dog	Ixodes ricinus	adult female	1	8802	2020-05-16	no
1FMTX381	dog	Ixodes ricinus	adult female	1	7776	2020-05-17	no
7UTMC2QN	dog	Ixodes ricinus	adult female	1	6582	2020-05-19	no
GWHQXPN4	dog	Ixodes ricinus	adult female	9	2907	2020-05-19	no
GWHQXPN4	dog	Ixodes ricinus	adult female	3	2907	2020-05-19	yes					R. helvetica
44YCJH28	cat	Ixodes ricinus	adult female	1	6905	2020-05-20	no
44YCJH28	cat	Ixodes ricinus	adult female	1	6905	2020-05-20	yes					R. helvetica
9PAX2NSV	dog	Ixodes ricinus	adult female	1	5976	2020-05-21	no
9PAX2NSV	dog	Ixodes ricinus	adult female	1	5976	2020-05-21	yes					Neoehrlichia mikurensis
GEXSPQQ6	dog	Ixodes ricinus	adult female	1	3645	2020-05-21	no
VT369JP2	dog	Ixodes ricinus	adult female	1	4761	2020-05-22	no
VTDCFJHS	dog	Ixodes ricinus	adult male	2	5256	2020-05-22	no
VTW4WW9F	dog	Ixodes ricinus	adult female	1	4901	2020-05-22	no
8D3NUGHW	cat	Ixodes ricinus	adult female	1	9753	2020-05-24	no
96SDZ8QY	dog	Ixodes ricinus	adult female	1	6523	2020-05-26	no
CHAWRJHX	dog	Ixodes ricinus	adult female	1	1411	2020-05-26	no
YQDNPUAR	dog	Ixodes ricinus	adult female	1	7434	2020-05-28	no
3BCHKK65	dog	Ixodes ricinus	adult female	1	7434	2020-05-28	no
647G7KX2	dog	Ixodes ricinus	adult female	1	3832	2020-05-29	no
D6CFYAGM	dog	Ixodes ricinus	adult female	2	6166	2020-05-29	no
RMY45ZJX	cat	Ixodes ricinus	larva	1	3985	2020-05-31	no
RMY45ZJX	cat	Ixodes ricinus	nymph	7	3985	2020-05-31	no
RMY45ZJX	cat	Ixodes ricinus	nymph	1	3985	2020-05-31	yes					R. helvetica
RMY45ZJX	cat	Ixodes ricinus	adult female	1	3985	2020-05-31	no
W31TCNJG	dog	Ixodes ricinus	adult female	2	2993	2020-05-31	no
HNP6NVG3	dog	Ixodes ricinus	adult female	1	2761	2020-06-01	no
66X2V7QK	dog	Ixodes ricinus	adult female	1	4356	2020-06-02	no
JKK6CFQY	dog	Ixodes ricinus	adult female	1	5481	2020-06-02	no
VT6XK9G5	dog	Ixodes ricinus	adult female	2	3817	2020-06-03	no
HRD27NTZ	dog	Ixodes ricinus	adult female	1	2712	2020-06-04	yes					R. helvetica
9E4G93K1	dog	Ixodes ricinus	adult female	1	2761	2020-06-05	no
M6QHJ77H	dog	Ixodes hexagonus	adult female	1	6082	2020-06-07	no
B2RBU138	dog	Ixodes ricinus	adult female	1	6015	2020-06-07	yes					R. helvetica
SHD1FB9H	dog	Ixodes ricinus	adult female	1	1969	2020-06-08	yes					R. helvetica
3QJNEBKA	dog	Ixodes ricinus	adult male	1	7051	2020-06-09	no
3QJNEBKA	dog	Ixodes ricinus	adult female	2	7051	2020-06-09	no
6DJPVRTP	dog	Ixodes ricinus	adult female	1	2134	2020-06-10	yes					R. helvetica
FMV27QYP	dog	Ixodes ricinus	adult female	4	6166	2020-06-10	no
TM8YPHYJ	dog	Ixodes ricinus	adult female	1	2544	2020-06-11	no
TM8YPHYJ	dog	Ixodes ricinus	adult female	1	2544	2020-06-11	yes	B. afzelli
292VB4GV	cat	Ixodes ricinus	adult female	1	3572	2020-06-11	yes					R. helvetica
EEHTP731	dog	Ixodes ricinus	adult female	1	3836	2020-06-11	yes					Neoehrlichia mikurensis
5RZJYA4G	dog	Ixodes ricinus	adult female	1	6112	2020-06-12	no
S8TT21D6	dog	Ixodes ricinus	adult female	1	4411	2020-06-13	yes	B. garinii
S8TT21D6	dog	Ixodes ricinus	adult female	1	4411	2020-06-13	yes					R. helvetica
S8TT21D6	dog	Ixodes ricinus	adult female	1	4411	2020-06-13	no
YZNM1FTX	dog	Ixodes ricinus	adult female	1	7241	2020-06-14	yes			A. phagocytophilum
NF5TYBRE	dog	Ixodes ricinus	adult female	1	5521	2020-06-14	no
VTQHBNHG	cat	Ixodes ricinus	adult female	2	3815	2020-06-15	no
VT3AD2JT	dog	Ixodes ricinus	adult female	1	3811	2020-06-15	no
VTTPVZX4	dog	Ixodes ricinus	adult female	1	8303	2020-06-16	yes					R. helvetica
JPX9FMUJ	dog	Ixodes ricinus	adult male	1	5036	2020-06-16	no
JPX9FMUJ	dog	Ixodes ricinus	adult female	6	5036	2020-06-16	no
JPX9FMUJ	dog	Ixodes ricinus	adult female	1	5036	2020-06-16	yes	B. burgdorferi s.s., B. garinii, B. burgdorferi s.l.
QPWZGBX2	dog	Ixodes ricinus	adult female	1	3852	2020-06-16	no
57A5Z8GX	dog	Ixodes ricinus	adult female	1	1213	2020-06-16	no
PCWVPE43	dog	Ixodes ricinus	adult female	2	1121	2020-06-17	no
TQT1SFSM	dog	Ixodes ricinus	adult female	1	7214	2020-06-18	no
CTG3SPRH	cat	Ixodes ricinus	larva	9	7025	2020-06-18	no
RZ43ZJQD	dog	Ixodes ricinus	adult female	1	2493	2020-06-18	no
NAY2FTVZ	dog	Ixodes ricinus	adult female	6	6181	2020-06-18	no
VTFHX24X	cat	Ixodes ricinus	adult female	1	3815	2020-06-19	no
8CRQH82K	dog	Ixodes ricinus	adult female	1	3645	2020-06-19	no
R8D8NUF3	dog	Ixodes ricinus	adult female	1	3208	2020-06-20	yes					R. monacensis?
H9W8JACW	dog	Ixodes ricinus	adult male	1	5062	2020-06-20	no
H9W8JACW	dog	Ixodes ricinus	adult female	1	5062	2020-06-20	no
MYYZG4TR	dog	Ixodes ricinus	adult female	1	5611	2020-06-22	no
SKYYEFE9	cat	Ixodes ricinus	adult female	1	4374	2020-06-23	no
KTBQ92VG	dog	Ixodes ricinus	adult female	1	8426	2020-06-23	no
XE1K8NJQ	dog	Ixodes ricinus	adult female	1	8926	2020-06-23	no
Y8D3EH2R	dog	Ixodes ricinus	adult female	2	6166	2020-06-24	no
Y8D3EH2R	dog	Ixodes ricinus	adult female	1	6166	2020-06-24	no			catch all only, after sequnecing: no Anaplasma, but bacteria from skin
QXHY9DTW	dog	Ixodes ricinus	adult female	1	4724	2020-06-26	no
F1BM8421	dog	Ixodes ricinus	adult female	1	2665	2020-06-27	yes					R. helvetica
D5FD9Y1G	dog	Ixodes ricinus	adult female	1	4641	2020-06-27	no
Z3KYWBQJ	dog	Ixodes ricinus	adult female	1	6923	2020-06-27	no
7VW2UM2J	dog	Ixodes ricinus	adult female	1	2131	2020-06-29	yes					R. helvetica
JTWXX7DX	dog	Ixodes ricinus	adult female	1	3069	2020-07-01	yes					R. helvetica
J78J1XFD	cat	Ixodes ricinus	adult female	1	2351	2020-07-04	yes					R. helvetica
75BUMJM4	dog	Ixodes ricinus	adult female	1	3881	2020-07-04	no
6H843HFC	dog	Ixodes ricinus	adult female	1	2741	2020-07-05	no
FDM71SBX	dog	Ixodes ricinus	adult female	1	1261	2020-07-05	no
NDGYNTS3	cat	Ixodes ricinus	adult female	1	6114	2020-07-05	no
M73X3V8Y	dog	Ixodes ricinus	adult female	1	5641	2020-07-06	no
37SWFXYN	dog	Ixodes ricinus	adult female	1	2642	2020-07-07	no
19JSSKE5	dog	Ixodes ricinus	adult female	1	9301	2020-07-08	yes					Neoehrlichia mikurensis
VT81KHZS	cat	Ixodes ricinus	adult female	1	3816	2020-07-08	yes					R. helvetica
VT81KHZS	cat	Ixodes ricinus	adult female	1	3816	2020-07-08	no
PMU25BVG	dog	Ixodes ricinus	adult female	1	5641	2020-07-09	no
8N5174P1	dog	Ixodes ricinus	adult female	1	9254	2020-07-10	no
AU1S45MH	dog	Ixodes ricinus	adult female	1	7418	2020-07-10	no
7DW48AVZ	dog	Ixodes ricinus	nymph	1	2612	2020-07-11	no
7DW48AVZ	dog	Ixodes ricinus	adult female	1	2612	2020-07-11	yes					R. helvetica
66WQ76Y7	dog	Ixodes ricinus	adult female	1	6582	2020-07-11	no
66WQ76Y7	dog	Ixodes hexagonus	adult female	1	6582	2020-07-11	no
RPPKH1TR	dog	Ixodes ricinus	nymph	1	4904	2020-07-12	no
WTTTC2NA	dog	Ixodes ricinus	adult female	2	6174	2020-07-12	no
69449PT6	cat	Ixodes ricinus	larva	1	4374	2020-07-12	yes					R. helvetica
KEKGB8DS	cat	Ixodes ricinus	adult female	1	5975	2020-07-13	yes					R. helvetica
KB1TM2PE	dog	Ixodes ricinus	adult female	1	unknown	2020-07-15	no
K1BWR83F	dog	Ixodes ricinus	adult female	1	5131	2020-07-19	no
Z465PRKC	dog	Ixodes ricinus	adult female	1	3481	2020-07-19	no
M85E1DKA	dog	Ixodes ricinus	adult female	2	6813	2020-07-20	no
YZZEXTKN	dog	Ixodes ricinus	adult female	1	4920 Aywaille, Belgium	2020-07-24	no
RXDG2PH7	dog	Ixodes ricinus	adult female	2	5220 Tolmin, Slovenië	2020-07-27	no
R3QH1CNP	dog	Ixodes ricinus	adult female	1	3205	2020-07-28	no
2CTQV437	dog	Ixodes ricinus	adult female	2	2742	2020-07-29	no
A9XYSQX8	dog	Ixodes hexagonus	adult female	3	5233	2020-07-31	no
C1E5EP2V	dog	Ixodes ricinus	adult female	1	6438	2020-08-01	yes					Neoehrlichia mikurensis
HQM158Y7	dog	Ixodes ricinus	adult female	1	5236	2020-08-04	no
FB1YV2Q7	dog	Ixodes ricinus	adult female	1	38700 Braunlage, Germany	2020-08-12	no
ZKBKCSGP	dog	Ixodes ricinus	adult female	1	6166	2020-08-14	no
PEKWYFBW	cat	Ixodes ricinus	adult male	1	4374	2020-08-15	no
T7S1VCEK	cat	Ixodes ricinus	adult female	1	8651	2020-08-17	no
5MDQ6MPK	cat	Ixodes ricinus	adult female	1	5641	2020-08-20	no
6JESNK31	dog	Ixodes ricinus	adult female	1	4744	2020-08-23	yes	B. burgdorferi s.s., B. garinii, B. burgdorferi s.l.
QRQM24WJ	cat	Ixodes ricinus	adult female	1	8391	2020-08-24	no
TTQPSG3P	dog	Ixodes ricinus	adult female	1	3481	2020-08-27	no
B35G6FHK	dog	Ixodes ricinus	adult female	1	7214	2020-08-29	no
FTXPGHDH	dog	Ixodes ricinus	adult female	1	9254	2020-09-02	no
B9R7EYH2	dog	Ixodes ricinus	adult female	1	3751	2020-09-02	no
5KDET27Z	dog	Rhipicephalus sanguineus	nymph	1	2805	2020-09-04	yes	B. afzelli				R. helvetica
JUDR2HZ3	cat	Ixodes ricinus	adult female	1	4361	2020-09-05	no
GE1M48CF	dog	Ixodes ricinus	adult female	1	6830 Nørre Nebel, Denemarken	2020-09-05	no
3HA7A625	dog	Ixodes ricinus	adult female	1	7722	2020-09-05	no
G6A1X8Q7	dog	Ixodes ricinus	adult female	1	4133	2020-09-06	no
STPJ1CB8	dog	Ixodes ricinus	adult female	1	59955 Winterberg, Duitsland	2020-09-06	no
H2JB1NHU	dog	Ixodes ricinus	adult female	1	1411	2020-09-07	no
WJRWEGSN	dog	Ixodes ricinus	adult female	1	2051	2020-09-08	no
VTCEZET8	dog	Ixodes ricinus	adult female	1	4921	2020-09-15	no
VTCEZET8	cat	Ixodes ricinus	adult female	1	4844	2020-09-15	no
VTCEZET8	dog	Ixodes ricinus	adult female	1	4845	2020-09-15	no
VTCEZET8	dog	Ixodes ricinus	adult female	1	5521	2020-09-17	no
CTC1RSX7	dog	Ixodes ricinus	adult female	2	7214	2020-09-17	no
ABF1DHYN	cat	Ixodes ricinus	adult female	1	4561	2020-09-17	no
A8Q1MXJ7	dog	Ixodes ricinus	adult female	1	5641	2020-09-22	no
UR198P78	dog	Ixodes ricinus	adult female	1	9243	2020-09-23	no
QDZUMP6N	dog	Ixodes ricinus	adult female	1	6446	2020-09-23	no
NMCY8NW5	cat	Ixodes ricinus	adult female	1	3222	2020-09-26	yes					R. helvetica
CF79GMA1	cat	Dermacentor reticulatus	larva	2	9715	2020-09-27	no
CF79GMA1	cat	Dermacentor reticulatus	nymph	1	9715	2020-09-27	no
3211EYYV	dog	Dermacentor reticulatus	adult female	1	4675	2020-09-27	yes					R. raoultii
2PED2BRD	dog	Ixodes ricinus	adult female	1	9243	2020-09-27	no
NU3M6QG8	cat	Ixodes ricinus	adult female	1	5641	2020-09-29	no
VD82R8TH	cat	Ixodes ricinus	adult male	1	4374	2020-09-30	no
XUQCT8KH	dog	Ixodes ricinus	adult female	2	5976	2020-10-03	yes					Neoehrlichia mikurensis
FHDC5V16	cat	Ixodes ricinus	adult female	1	5642	2020-10-08	no
FTY4ZU4R	dog	Ixodes ricinus	adult female	1	9366	2020-10-08	no
GQM1NW8U	dog	Ixodes ricinus	adult female	1	2161	2020-10-21	no
5CX1YPW4	dog	Dermacentor reticulatus	adult male	1	3138	2020-10-23	no
6KXV4RAC	dog	Ixodes ricinus	adult female	1	4904	2020-10-27	no
WDQH2QT9	dog	Ixodes ricinus	adult female	1	2161	2020-10-29	no
2QCQ3YJY	cat	Ixodes ricinus	adult female	1	4561	2020-11-01	no
87J3PK69	cat	Ixodes ricinus	adult female	1	3994	2020-11-09	no
PMHF11EW	cat	Ixodes ricinus	adult female	1	1218	2020-11-12	no
V54BUWPK	dog	Dermacentor reticulatus	adult female	2	3245	2020-11-15	no
BR14E9TD	dog	Ixodes ricinus	adult female	1	9367	2020-11-16	no
627JB3HR	dog	Dermacentor reticulatus	adult male	1	6413	2020-11-17	no
VK5E7HQ8	dog	Ixodes ricinus	adult female	1	4064	2020-11-23	no
C4JEXTV2	dog	Ixodes hexagonus	adult female	1	4587	2020-11-28	no
GCWMPUMR	dog	Ixodes ricinus	adult female	1	1567	2020-12-31	yes					R. helvetica
